# Supplementary material for: Association of the gut microbiome and different phenotypes of COPD and asthma: a bidirectional Mendelian randomization study
Source: Microbiol Spectr. 2024 Oct 7;12(11):e01760-24. doi: 10.1128/spectrum.01760-24 (PMC11537028; doi:10.1128/spectrum.01760-24)
Supplement: Supplemental tables — The data involved in MR Analysis and the results of sensitivity analysis. [file spectrum.01760-24-s0002.xlsx]

## Sheet: Sheet1
Table S1. The eligible SNPs included as IVs from MiBioGen database
Classification	Exposure	Chr	Pos	SNP	β	SE	eaf	Ether allele	Offect allele	P	F
Phylum	Actinobacteria.id.400	2	102249583	rs6743026	0.0589446	0.0134622	0.192959	T	C	9.88325e-06	19.1715
		16	89248299	rs34284163	-0.0603312	0.0136851	0.2008	A	T	8.82104e-06	19.4352
		6	113129609	rs13192624	-0.0522862	0.0117742	0.243923	T	C	9.32567e-06	19.7202
		2	239936384	rs80124826	-0.124191	0.0278566	0.0276638	T	C	8.75427e-06	19.8758
		7	155002747	rs11766971	-0.0476376	0.010646	0.449433	C	T	9.39918e-06	20.0229
		6	92775210	rs12528285	0.0809469	0.0180784	0.109017	C	T	5.68787e-06	20.0484
		15	92467422	rs6496870	-0.0510777	0.0113809	0.64183	C	T	4.61743e-06	20.1423
		19	5300465	rs75211493	0.0840786	0.0184739	0.0721277	G	A	9.27193e-06	20.7135
		3	32362998	rs9833771	-0.0490077	0.0106564	0.483683	C	T	4.07437e-06	21.1499
		6	14617591	rs857444	0.0507315	0.0109885	0.369045	C	T	3.80347e-06	21.3147
		5	90471451	rs1397793	0.0521387	0.0111587	0.690651	A	G	3.73766e-06	21.832
		16	81776768	rs8047955	-0.0521115	0.0111192	0.3519	G	A	2.66201e-06	21.9644
		7	24464799	rs62448869	-0.0524531	0.0108226	0.536077	T	A	1.13896e-06	23.4898
		4	1517826	rs55888705	0.0534221	0.0109975	0.281044	A	G	1.31241e-06	23.5968
		14	23847194	rs74037001	-0.0819391	0.0165334	0.0887452	G	A	6.71243e-07	24.5617
		12	20378911	rs10841473	-0.0596572	0.0117537	0.230868	G	C	4.46581e-07	25.7618
		2	213756191	rs4429415	0.0581908	0.0111343	0.446709	C	T	2.05145e-07	27.3138
	Bacteroidetes.id.905	13	24963729	rs7999780	0.0543635	0.0124067	0.2207	G	A	9.46651e-06	19.2
		8	70916181	rs62531359	0.0657788	0.0149886	0.181716	T	G	8.42326e-06	19.2597
		16	74290641	rs929878	0.0540001	0.0121526	0.787485	T	C	6.51118e-06	19.7447
		1	157495438	rs72706335	-0.223193	0.0493382	0.0247611	T	C	7.13116e-06	20.4642
		21	43942135	rs6586324	0.0477792	0.0105437	0.425074	T	C	7.36885e-06	20.5349
		22	27433885	rs17343978	-0.0556041	0.0120272	0.204757	A	C	7.2247e-06	21.3739
		9	136493820	rs62575403	0.145424	0.0311079	0.0426594	C	T	2.95951e-06	21.854
		17	6461200	rs73975615	-0.207163	0.0442629	0.00735841	G	A	1.20412e-06	21.9051
		9	116888284	rs13291169	0.0700929	0.0148756	0.141337	C	G	2.60994e-06	22.2024
		2	53831026	rs2032750	0.0510857	0.0106804	0.539886	C	T	1.70836e-06	22.8783
		1	176792690	rs7546249	0.0569173	0.0118382	0.70639	A	T	1.41932e-06	23.1162
		14	59317502	rs111845179	0.104177	0.0213837	0.0616	T	C	6.47187e-07	23.7344
		3	89340254	rs73846128	-0.0664262	0.0133481	0.147158	A	G	4.783e-07	24.7651
		13	70522683	rs73512608	-0.123117	0.0236743	0.0533789	G	A	2.53893e-07	27.0447
	Cyanobacteria.id.1500	13	100566758	rs61972390	0.107346	0.0242469	0.13712	T	C	9.11381e-06	19.6001
		9	110489551	rs12555298	0.0974327	0.0219351	0.172266	G	A	8.0863e-06	19.7301
		15	100880888	rs2585223	0.111364	0.0247743	0.122165	T	C	8.85727e-06	20.2063
		14	100168298	rs7148504	-0.0800404	0.0176621	0.599674	T	G	6.62384e-06	20.5368
		6	48288456	rs584122	0.151774	0.0326827	0.940895	T	C	4.22776e-06	21.5655
		17	26104110	rs2314810	0.218257	0.0464571	0.953111	G	C	4.24766e-06	22.0715
		7	21647735	rs76531781	-0.231868	0.0493393	0.0403811	T	C	2.87336e-06	22.0849
		4	37842537	rs2553290	0.0962131	0.0202617	0.147294	A	T	3.61335e-06	22.5484
		3	14306949	rs9864379	-0.138933	0.0268045	0.149804	T	C	2.03334e-07	26.8655
		18	1008239	rs789068	-0.111385	0.0212922	0.140829	G	A	1.5717e-07	27.3661
	Euryarchaeota.id.55	19	28827760	rs6508769	-0.150529	0.0337091	0.852523	C	T	8.12363e-06	19.941
		8	58018853	rs7015093	-0.118111	0.0264389	0.260328	G	A	7.19863e-06	19.9569
		20	56042866	rs6064552	-0.123612	0.0275749	0.183072	T	C	9.3377e-06	20.0952
		21	27368994	rs45498998	-0.131882	0.029229	0.154474	G	A	5.32451e-06	20.3584
		11	13893667	rs11022995	0.10373	0.0228889	0.514147	A	G	7.73001e-06	20.538
		5	178160975	rs56131665	0.176759	0.0385787	0.0934	G	A	5.30383e-06	20.9927
		3	15591607	rs7635189	-0.119983	0.0259356	0.710542	A	G	4.635e-06	21.4016
		4	104418307	rs894996	0.203577	0.0440033	0.0708561	C	A	5.11929e-06	21.4036
		6	146840876	rs34928225	0.19977	0.0425421	0.0937762	T	C	4.33092e-06	22.0507
		6	16284785	rs77658038	-0.160157	0.0340856	0.20449	A	C	4.75423e-06	22.0775
		3	15019595	rs73031978	-0.197523	0.0414497	0.0915	C	G	2.74069e-06	22.7087
		13	41963791	rs76029318	0.214866	0.0438442	0.062705	T	C	1.04621e-06	24.0166
	Firmicutes.id.1672	18	29328305	rs8085381	-0.0647291	0.0146219	0.816975	A	G	8.67261e-06	19.5971
		5	98020298	rs2547978	-0.0465802	0.0105075	0.626216	G	A	8.56841e-06	19.6519
		4	152131744	rs6815608	-0.0935765	0.0210869	0.848963	C	T	7.23852e-06	19.6928
		10	15054765	rs4750583	-0.0616007	0.0137936	0.81199	G	A	5.78562e-06	19.9442
		9	116840801	rs12554342	-0.0525703	0.0116908	0.211441	G	C	6.80848e-06	20.2205
		4	161507301	rs6814436	-0.0680205	0.0150844	0.858183	C	T	6.80456e-06	20.334
		19	22899585	rs7247191	-0.0713033	0.0157424	0.0988652	T	C	4.73097e-06	20.5153
		9	2801371	rs56199908	-0.186194	0.041051	0.0545382	T	C	8.66662e-06	20.5723
		2	80141964	rs7573799	0.0698446	0.0153935	0.845813	G	C	8.05156e-06	20.5869
		5	35770550	rs72738886	0.0864609	0.0190398	0.076145	T	C	7.67892e-06	20.6212
		10	39136170	rs36111799	-0.0480708	0.0105429	0.4264	C	T	5.1744e-06	20.7894
		10	13841631	rs72771021	-0.141357	0.0308303	0.068457	C	T	5.12436e-06	21.0222
		14	52494072	rs2273429	-0.0702112	0.0153063	0.105347	A	G	9.26232e-06	21.0413
		21	18567802	rs992074	-0.233491	0.050901	0.976669	T	C	8.51609e-06	21.042
		20	54087963	rs3852931	0.0482086	0.0105	0.608749	T	C	4.52595e-06	21.08
		4	171672038	rs2332027	0.0482656	0.0104823	0.405398	A	G	4.04548e-06	21.2013
		12	97374875	rs7975768	0.0512732	0.0109226	0.500596	C	G	2.82481e-06	22.0358
		2	231678413	rs3792064	0.0897349	0.0182532	0.0525231	G	A	6.75492e-07	24.1682
		21	40703251	rs112334273	0.0627459	0.0127415	0.277816	G	A	9.26446e-07	24.251
		17	11780026	rs2009919	-0.0536457	0.0106294	0.4493	C	T	4.94721e-07	25.4714
		2	116724915	rs13421739	0.0943944	0.0179641	0.0688025	C	G	1.94644e-06	27.611
	Lentisphaerae.id.2238	13	20687179	rs2031282	0.120412	0.0270263	0.184253	A	G	5.86462e-06	19.8503
		1	11943792	rs72640280	0.220185	0.0485947	0.0555598	A	G	5.19194e-06	20.5304
		3	6223568	rs73113483	-0.131681	0.0288503	0.12407	T	A	8.79387e-06	20.8327
		15	25162535	rs17114848	0.148972	0.0324162	0.0991392	G	A	6.76986e-06	21.1196
		15	101242690	rs1002941	-0.107661	0.0233382	0.755044	A	G	4.30884e-06	21.2805
		5	94720245	rs2731834	-0.109935	0.0236848	0.760307	G	C	3.79603e-06	21.5443
		7	146795379	rs11770843	0.111896	0.0234776	0.329099	C	T	1.13813e-06	22.7155
		10	53930085	rs60995569	-0.16062	0.0336806	0.109272	T	G	9.1939e-06	22.7426
		21	21023966	rs2825714	-0.138226	0.0289096	0.170394	A	G	1.49772e-06	22.861
		20	61394262	rs77599476	0.229981	0.0479918	0.055551	A	G	1.90265e-06	22.9641
		9	111086170	rs62570196	-0.217203	0.0439621	0.0427054	C	T	9.64473e-07	24.4104
	Proteobacteria.id.2375	2	68086034	rs11126162	-0.0770689	0.0187079	0.0826	T	C	9.25977e-06	16.971
		12	130331764	rs4340090	-0.0668162	0.0153387	0.118748	C	T	9.9901e-06	18.9752
		8	89541526	rs74757828	0.0951285	0.0216921	0.0751723	A	T	9.2506e-06	19.2317
		2	124872681	rs12467198	0.0498267	0.011138	0.444524	C	T	6.30667e-06	20.0129
		22	20301800	rs3890996	0.0474614	0.0105645	0.535649	G	T	6.94656e-06	20.1829
		3	53720793	rs11715072	-0.0519289	0.0115246	0.30118	G	A	6.90415e-06	20.3033
		2	52053891	rs6707783	0.0849594	0.0187782	0.092322	C	T	8.08593e-06	20.4699
		11	123997498	rs10750258	0.0491248	0.010824	0.631444	C	A	8.71907e-06	20.598
		10	13841631	rs72771021	0.141726	0.0309242	0.068457	C	T	7.18092e-06	21.004
		17	68347701	rs312757	0.0517269	0.0112854	0.586428	G	C	4.83905e-06	21.0087
		7	134388240	rs2347697	0.0502281	0.0108968	0.309899	G	T	4.26914e-06	21.2469
		19	43505320	rs12150865	0.0511615	0.0106407	0.486569	C	T	1.54085e-06	23.1178
		10	119247234	rs2532663	0.125578	0.0258034	0.898623	A	G	7.4681e-07	23.685
		3	66318042	rs922773	-0.0803778	0.0157851	0.101399	C	T	3.67959e-07	25.9285
	Tenericutes.id.3919	15	95309676	rs28537087	0.0820873	0.0188312	0.246492	G	A	8.07402e-06	19.0019
		1	61850864	rs12566890	-0.101147	0.0230978	0.131606	T	G	3.65098e-06	19.1763
		7	79490250	rs2464826	0.0944239	0.0211806	0.111963	A	C	8.39499e-06	19.8741
		14	97159674	rs17214486	0.06099	0.0135623	0.326089	C	A	6.60861e-06	20.2232
		13	73170489	rs4885016	0.0819606	0.0181628	0.866538	C	T	7.26993e-06	20.3631
		11	108439087	rs78169027	-0.108283	0.0237289	0.0621533	A	G	5.87611e-06	20.8241
		1	109965986	rs3768491	0.0681052	0.0149061	0.711518	G	A	4.2335e-06	20.8753
		20	16259524	rs6043847	-0.114937	0.0248606	0.0584743	T	C	4.55481e-06	21.3745
		11	47103877	rs72901605	-0.0841852	0.0178119	0.115385	T	C	3.25792e-06	22.3383
		14	46519718	rs74603314	0.221639	0.0462918	0.0402066	T	C	1.5569e-06	22.9237
		2	157532549	rs11890098	0.074438	0.0153389	0.277669	A	G	9.56577e-07	23.5505
		8	59440824	rs10108398	0.0769142	0.0153953	0.275088	G	A	1.09001e-06	24.9595
	Verrucomicrobia.id.3982	4	16548975	rs12512971	0.171057	0.0398053	0.0779438	A	C	9.81386e-06	18.4672
		10	11389614	rs3995795	0.0610914	0.0138592	0.400654	C	T	9.7221e-06	19.4305
		6	56341481	rs9349825	-0.0660243	0.0143911	0.189901	A	G	6.2748e-06	21.0484
		1	41074472	rs61779207	-0.0755253	0.0164385	0.22201	G	A	5.27971e-06	21.1087
		5	40438158	rs76430504	-0.11753	0.025458	0.0496974	T	C	3.49559e-06	21.3132
		15	97570657	rs12908520	0.0594916	0.012823	0.427637	G	A	3.40447e-06	21.5244
		1	55522083	rs45598138	-0.143901	0.03054	0.0253022	C	A	2.19129e-06	22.2019
		4	95027272	rs11729256	0.0696984	0.0146953	0.169918	T	C	2.23404e-06	22.4951
		18	49473635	rs117107102	0.204283	0.0427565	0.0466142	A	G	2.67935e-06	22.8276
		10	5073050	rs11252894	0.0784055	0.0162769	0.240518	A	C	1.10555e-06	23.2033
		16	81063149	rs2602429	-0.0764148	0.0153487	0.739894	T	C	8.71044e-07	24.7863
		4	100544188	rs74542928	0.115994	0.0231324	0.0479113	T	C	4.08376e-07	25.1437
Class	Actinobacteria.id.419	6	14617591	rs857444	0.0509553	0.011539	0.369045	C	T	8.92237e-06	19.5003
		5	18019549	rs7700479	-0.0769653	0.0173933	0.10686	T	A	8.62144e-06	19.5806
		7	95654718	rs961091	0.0501255	0.011255	0.372032	G	A	8.67601e-06	19.8347
		11	71221248	rs4945008	-0.0540741	0.0121393	0.608403	G	A	5.39237e-06	19.8423
		1	114665485	rs12049045	0.0510452	0.0114325	0.382821	A	G	8.62621e-06	19.9355
		8	65654844	rs80083040	0.155784	0.0348017	0.0448871	T	G	8.62105e-06	20.0376
		10	126110032	rs1515761	-0.0762317	0.0169884	0.925274	C	T	4.96364e-06	20.1357
		17	75348675	rs11655079	-0.0560674	0.0124286	0.186793	T	C	5.92516e-06	20.3506
		2	161611969	rs1376754	0.0509242	0.0112503	0.493086	G	A	6.71382e-06	20.489
		15	94852795	rs72767435	-0.126352	0.0273626	0.0547727	T	C	2.56803e-06	21.3231
		15	49208992	rs12899991	-0.0719923	0.0154661	0.756564	T	A	4.02819e-06	21.6676
		12	20378911	rs10841473	-0.0583765	0.0123353	0.230868	G	C	2.59358e-06	22.3963
		22	35567355	rs134366	-0.111877	0.023501	0.930383	A	G	1.50428e-06	22.6626
		5	475408	rs11745923	0.0563759	0.0115529	0.393764	G	T	1.58132e-06	23.8125
		13	112859829	rs7322849	0.0944467	0.0192976	0.0914634	T	C	6.20798e-07	23.9534
		16	81776768	rs8047955	-0.0575816	0.0116762	0.3519	G	A	8.3372e-07	24.32
		1	207003553	rs6660520	-0.0711483	0.0134495	0.728526	G	A	1.10652e-07	27.9845
	Alphaproteobacteria.id.2379	3	84471266	rs55876211	-0.080811	0.0184159	0.172	C	T	7.53633e-06	19.2555
		3	176407911	rs62285697	0.0805256	0.0180912	0.251348	C	T	9.75933e-06	19.8122
		3	59982336	rs17061716	0.0927341	0.0207569	0.157456	G	C	9.33254e-06	19.9597
		2	75630344	rs34569731	-0.0705145	0.0157564	0.578363	G	A	7.37921e-06	20.0282
		19	28641647	rs12977163	0.0690234	0.0153829	0.389891	G	C	7.14184e-06	20.1334
		12	89471235	rs7960664	-0.0969489	0.0215149	0.913923	A	G	8.84301e-06	20.3052
		1	14238305	rs10803434	-0.0692742	0.0148866	0.473799	A	T	3.55435e-06	21.6547
		3	13726736	rs9813022	-0.0751277	0.0153867	0.374069	A	G	1.05334e-06	23.8402
		2	169033340	rs76784716	0.133271	0.0267738	0.11363	A	G	5.09143e-07	24.7771
		9	95517807	rs140912403	-0.160677	0.0317708	0.0581096	C	T	6.20369e-07	25.5771
	Bacilli.id.1673	4	151687420	rs7666190	0.104044	0.0247934	0.885129	A	C	8.46837e-06	17.6101
		3	184371224	rs74663707	0.0979154	0.0224074	0.065387	C	T	8.45688e-06	19.095
		2	231723657	rs1595463	0.0476864	0.0108547	0.537687	C	A	7.97389e-06	19.2998
		3	64398863	rs13068444	0.0601035	0.0136407	0.178617	A	G	9.53038e-06	19.4145
		9	101101172	rs28564647	-0.0613034	0.0137579	0.167688	T	G	7.81196e-06	19.8548
		4	184681021	rs111552159	0.128032	0.0286921	0.0451656	C	G	9.12809e-06	19.9119
		15	58738075	rs694949	-0.081146	0.0180042	0.0959232	A	G	7.59591e-06	20.3136
		11	8332350	rs12797734	0.0572158	0.0126793	0.261196	T	C	7.21174e-06	20.363
		19	51959855	rs34989881	0.111056	0.0246039	0.0490367	A	G	6.54591e-06	20.374
		4	7431487	rs4459992	0.0535854	0.0116362	0.328779	T	C	4.29833e-06	21.2066
		7	36349586	rs78938557	0.108007	0.0232858	0.0296017	T	C	1.06891e-06	21.514
		12	100585559	rs11110282	-0.101189	0.0217379	0.0487385	A	G	4.85445e-06	21.6686
		17	40835649	rs4028634	-0.0520614	0.0109842	0.634703	C	T	2.2076e-06	22.4644
		3	94153993	rs76717940	0.156331	0.0325945	0.0567947	T	A	1.07251e-06	23.0039
		5	174173171	rs77558518	-0.107255	0.0222879	0.0952512	A	G	1.33773e-06	23.1578
		6	67570929	rs74352383	-0.104496	0.0217083	0.0829341	T	A	1.52753e-06	23.1712
		13	24973509	rs9581006	-0.225309	0.0467697	0.962634	T	C	1.79457e-06	23.2075
		3	4800550	rs1962325	-0.0554219	0.0114789	0.661375	G	C	1.38433e-06	23.3111
		1	200418805	rs57872228	-0.0714773	0.0146647	0.118737	C	T	9.21977e-07	23.7569
		16	991253	rs35344081	0.0619529	0.0127066	0.263301	G	A	1.01499e-06	23.7719
		4	98049499	rs11730038	-0.0630747	0.0128717	0.293063	G	A	1.96024e-06	24.0126
	Bacteroidia.id.912	8	13110185	rs79585701	0.0646823	0.0149628	0.14104	A	C	9.98596e-06	18.6872
		2	213189994	rs4146051	0.107377	0.0245661	0.0557	G	A	8.76436e-06	19.1051
		8	70916181	rs62531359	0.0655728	0.0149891	0.181716	T	G	9.08657e-06	19.138
		1	200112563	rs2363574	0.222741	0.0508055	0.96191	T	C	9.93482e-06	19.2211
		3	195936789	rs4916508	0.0466729	0.0105312	0.574808	A	G	8.4711e-06	19.6415
		10	39062269	rs11146701	0.0473596	0.010541	0.341699	A	G	7.08223e-06	20.1861
		9	136493820	rs62575403	0.140055	0.0311128	0.0426594	C	T	7.06122e-06	20.2637
		1	157495438	rs72706335	-0.22241	0.0493458	0.0247611	T	C	7.65526e-06	20.3146
		16	74290641	rs929878	0.0548532	0.012153	0.787485	T	C	4.7338e-06	20.3722
		22	27433885	rs17343978	-0.0552057	0.0120278	0.204757	A	C	8.3593e-06	21.0666
		9	116888284	rs13291169	0.0689676	0.0148765	0.141337	C	G	3.74576e-06	21.4926
		17	6461200	rs73975615	-0.207018	0.0442633	0.00735841	G	A	1.21616e-06	21.874
		2	53831026	rs2032750	0.0508393	0.0106807	0.539886	C	T	1.91509e-06	22.6569
		1	176792690	rs7546249	0.0567113	0.0118386	0.70639	A	T	1.54814e-06	22.9477
		14	59317502	rs111845179	0.102648	0.0213843	0.0616	T	C	9.23996e-07	23.0415
		3	89339527	rs7631304	-0.0645771	0.0132957	0.14715	G	A	8.36778e-07	23.5904
		13	70523029	rs55773148	-0.121514	0.0236759	0.0533789	G	A	3.89583e-07	26.3414
	Betaproteobacteria.id.2867	15	56786407	rs75242906	-0.121083	0.028075	0.08343	C	T	9.27278e-06	18.6006
		13	58689340	rs2321387	-0.0494596	0.0109424	0.428614	G	A	5.80029e-06	20.4304
		9	104899117	rs320161	-0.0572286	0.01262	0.768259	G	A	7.33247e-06	20.564
		8	112732674	rs56386628	-0.0622252	0.0135688	0.2177	C	T	5.86949e-06	21.0305
		3	70592215	rs11128180	0.0592944	0.0128769	0.2324	A	G	3.67147e-06	21.2034
		18	26569901	rs9964679	0.052911	0.0114866	0.3101	A	G	4.84585e-06	21.2182
		4	23588462	rs1511453	0.0923492	0.0199158	0.0578895	A	G	4.75762e-06	21.5016
		5	173497796	rs62395635	0.109741	0.0236	0.0615538	T	C	2.9409e-06	21.6229
		7	111285025	rs2613606	0.0513106	0.0109091	0.579754	T	C	2.19816e-06	22.1226
		9	84206018	rs72747231	-0.137281	0.0290338	0.0477465	C	G	2.05509e-06	22.357
		1	153240013	rs1928341	-0.0525581	0.0110408	0.595453	G	A	2.0153e-06	22.661
		2	239888758	rs12467854	0.0641363	0.0131766	0.211465	G	C	1.09863e-06	23.692
		3	193456274	rs2367850	0.064006	0.0130374	0.221402	G	C	9.11759e-07	24.1024
		20	30596130	rs6087811	-0.0978177	0.0198522	0.101037	T	G	7.44303e-07	24.2783
		4	45642485	rs4033856	-0.0832423	0.0167237	0.912881	T	C	5.17166e-07	24.7756
	Clostridia.id.1859	6	12397187	rs76860606	0.0947036	0.0225117	0.0875024	C	G	7.53165e-06	17.6977
		5	105060362	rs1842454	-0.0547202	0.0127338	0.187272	G	A	8.72027e-06	18.4663
		2	231676041	rs10209007	0.0794173	0.0182427	0.0525205	G	C	9.8935e-06	18.9519
		3	89268714	rs6797343	-0.0592279	0.0134556	0.809311	T	G	9.35643e-06	19.3752
		3	131371980	rs76767978	0.0698882	0.0156319	0.1183	G	A	8.39808e-06	19.9887
		4	7420184	rs13105690	0.0529097	0.011818	0.715467	C	T	8.77789e-06	20.0439
		6	163743050	rs6934062	0.0524406	0.0116115	0.317325	G	C	6.53085e-06	20.3966
		20	50803760	rs7269302	-0.0963981	0.0212007	0.0603209	A	T	9.04045e-06	20.6746
		5	35770550	rs72738886	0.0866169	0.0190393	0.076145	T	C	8.24233e-06	20.6968
		12	5942519	rs10774377	-0.052659	0.0113858	0.563382	G	A	3.24399e-06	21.3904
		5	149077788	rs13179700	-0.0511937	0.0109569	0.655254	C	T	3.37085e-06	21.8302
		14	52494072	rs2273429	-0.0724037	0.0153105	0.105347	A	G	4.52137e-06	22.3637
		18	48792829	rs72915163	-0.0581025	0.0120557	0.000366368	T	C	1.34295e-06	23.2276
		4	161507301	rs6814436	-0.0739995	0.0150815	0.858183	C	T	9.65095e-07	24.0751
		4	152131744	rs6815608	-0.103803	0.0210883	0.848963	C	T	4.01856e-07	24.2291
		2	116724915	rs13421739	0.0888472	0.0179655	0.0688025	C	G	9.54201e-06	24.4573
		21	18567802	rs992074	-0.255639	0.0508787	0.976669	T	C	8.77506e-07	25.2454
		21	40703251	rs112334273	0.0641008	0.0127404	0.277816	G	A	3.81408e-07	25.314
	Coriobacteriia.id.809	17	8121332	rs11656361	0.0773006	0.017553	0.183265	A	C	8.0201e-06	19.3938
		9	136512906	rs3025411	0.0926543	0.0209468	0.106858	A	G	8.26913e-06	19.5657
		5	90471451	rs1397793	0.0498855	0.0112446	0.690651	A	G	9.77372e-06	19.6816
		19	52895166	rs12974142	0.0789796	0.0177205	0.0704613	G	A	8.51236e-06	19.8645
		7	24464799	rs62448869	-0.0486059	0.0108982	0.536077	T	A	7.87281e-06	19.8915
		15	86433579	rs11073596	-0.0510212	0.0114339	0.618798	G	T	8.14442e-06	19.9119
		7	105084680	rs13307134	-0.0565686	0.0126265	0.832535	T	C	7.79938e-06	20.0717
		3	11654412	rs2442778	0.116408	0.0258545	0.948639	A	G	9.02693e-06	20.2718
		5	125460084	rs76779974	0.0774888	0.0171877	0.0927	C	G	5.63093e-06	20.3256
		14	39660509	rs8010111	0.103377	0.0229286	0.918195	A	G	6.8962e-06	20.3279
		12	11494021	rs1816223	0.0586265	0.0129006	0.800289	G	A	4.84117e-06	20.6523
		5	459415	rs80046645	0.25584	0.0561995	0.0393236	C	G	4.65693e-06	20.7239
		20	62072077	rs67561917	-0.0714367	0.0154113	0.180609	A	G	5.39126e-06	21.4864
		10	1922731	rs11250875	0.06075	0.0130939	0.214239	T	C	4.82848e-06	21.5256
		17	37376685	rs34739816	0.0965017	0.0207666	0.0583453	G	T	3.88356e-06	21.5943
		1	176571431	rs240104	-0.0603429	0.0126849	0.285541	T	C	1.51604e-06	22.6297
		10	65799217	rs719099	0.0778402	0.0155815	0.0986689	A	G	5.43313e-07	24.9568
	Deltaproteobacteria.id.3087	1	203991605	rs2692012	-0.110335	0.0253336	0.945285	G	A	3.14188e-06	18.9685
		18	69312914	rs17084793	-0.0710762	0.015953	0.145886	G	A	5.6863e-06	19.8501
		9	15269705	rs112381107	0.206594	0.0456908	0.0477	C	T	4.63052e-06	20.4446
		21	45064961	rs2838334	0.0561722	0.0124124	0.343507	G	A	5.44553e-06	20.4801
		15	96161065	rs62020470	-0.0585411	0.0129358	0.179452	A	G	4.85087e-06	20.4802
		2	233929283	rs3935584	-0.0523484	0.011566	0.532261	C	T	7.50119e-06	20.4852
		11	10658735	rs1035691	0.055176	0.0121602	0.597656	G	A	9.65162e-06	20.5882
		8	57867671	rs55744759	-0.0779693	0.0170738	0.112632	A	G	7.31375e-06	20.8539
		16	71541641	rs9928243	-0.0538457	0.0117718	0.471824	C	A	5.02077e-06	20.9226
		10	11855599	rs11599763	0.0544219	0.0117397	0.592243	C	T	3.94121e-06	21.4899
		17	2856662	rs4506934	-0.0936514	0.02012	0.11806	C	T	3.58889e-06	21.6657
		1	203308383	rs16851319	-0.0705516	0.0150849	0.178091	G	C	5.67884e-06	21.874
		9	81834426	rs17791387	-0.0735881	0.0154246	0.0953531	A	G	1.60221e-06	22.7608
		20	33694801	rs6058181	0.0825716	0.0165958	0.16314	C	T	3.39555e-07	24.7551
	Erysipelotrichia.id.2147	8	2954952	rs7826267	0.0839071	0.0199131	0.931805	G	T	9.28453e-06	17.755
		14	80357610	rs56970041	0.0724145	0.0164471	0.0618658	T	G	5.40344e-06	19.3853
		1	64139196	rs1884466	-0.0475363	0.0106939	0.519478	C	T	9.52708e-06	19.7596
		1	97457427	rs290833	-0.0497374	0.0111376	0.49384	T	G	8.02897e-06	19.9427
		5	3002546	rs1074800	-0.0492438	0.010887	0.581121	G	A	6.14582e-06	20.4591
		14	48997206	rs4078432	0.0608929	0.0133764	0.827309	T	C	4.23107e-06	20.7231
		13	40385457	rs17530232	0.10305	0.0224648	0.0534813	A	G	2.79126e-06	21.0422
		14	56156504	rs8003149	0.0538798	0.0116888	0.332865	C	T	4.08479e-06	21.2477
		10	133897233	rs10781552	-0.0552212	0.0116074	0.279655	C	T	2.33115e-06	22.633
		17	70327224	rs35161940	-0.0806041	0.0167641	0.106491	T	C	1.8451e-06	23.1182
		18	5830507	rs7234058	-0.0945759	0.0194091	0.0904828	T	C	9.12347e-07	23.7438
		3	195793712	rs2300774	-0.0524152	0.0106784	0.560338	A	G	8.95468e-07	24.0936
		8	38803551	rs62504403	0.0681159	0.0127883	0.195163	C	T	1.12264e-07	28.3708
	Gammaproteobacteria.id.3303	3	18615903	rs75101789	0.0729012	0.0163003	0.0875374	C	T	8.7878e-06	20.0022
		18	48185248	rs79795896	-0.15921	0.0351373	0.0469552	A	G	7.9241e-06	20.5307
		6	137612554	rs9494710	-0.0549673	0.0120924	0.322988	C	T	4.54611e-06	20.6625
		18	75633634	rs9973122	-0.0740614	0.0162596	0.917126	A	T	6.77002e-06	20.7474
		1	186502694	rs12404135	-0.0788843	0.0172415	0.076566	A	G	8.89488e-06	20.933
		8	115123937	rs6469506	0.0541424	0.0116333	0.332495	T	A	3.2898e-06	21.6605
		12	43572952	rs11181912	-0.0579153	0.0118796	0.324768	G	A	9.94764e-07	23.7675
		2	167986992	rs6706173	0.074251	0.0146392	0.137615	A	C	1.99494e-07	25.7259
	Lentisphaeria.id.2250	15	101242690	rs1002941	-0.105025	0.0233484	0.755044	A	G	8.14836e-06	20.2335
		13	20687179	rs2031282	0.122368	0.0270329	0.184253	A	G	4.38258e-06	20.4904
		1	11943792	rs72640280	0.220207	0.0486196	0.0555598	A	G	5.18036e-06	20.5135
		3	6223568	rs73113483	-0.131217	0.0288713	0.12407	T	A	8.66343e-06	20.6561
		5	94720245	rs2731834	-0.109438	0.023693	0.760307	G	C	4.24356e-06	21.3352
		7	146795379	rs11770843	0.109431	0.0234879	0.329099	C	T	1.9073e-06	21.7066
		15	25162535	rs17114848	0.152377	0.0324332	0.0991392	G	A	4.05864e-06	22.0729
		21	21023966	rs2825714	-0.13741	0.0289246	0.170394	A	G	1.72211e-06	22.5685
		20	61394262	rs77599476	0.230292	0.0480168	0.055551	A	G	1.86132e-06	23.0023
		9	111086170	rs62570196	-0.21635	0.0439866	0.0427054	C	T	1.07924e-06	24.1921
	Melainabacteria.id.1589	9	26184578	rs10738747	-0.0814624	0.0184409	0.565592	A	G	9.95795e-06	19.5142
		18	1008278	rs789069	-0.103539	0.0234287	0.140829	A	C	6.84636e-06	19.5304
		9	122046549	rs1221147	-0.123968	0.0278958	0.849444	A	T	7.10739e-06	19.7488
		14	107061448	rs10148250	-0.0861928	0.0193381	0.417638	A	G	8.67142e-06	19.8662
		11	2937631	rs367480	0.083758	0.0185796	0.641695	A	G	8.19917e-06	20.3226
		9	24648997	rs113884518	-0.205352	0.0454982	0.0245958	T	C	8.05675e-06	20.3709
		17	53906328	rs28678345	0.214848	0.0470878	0.0486081	T	C	6.69083e-06	20.8183
		15	100747683	rs79790072	0.226722	0.0487841	0.0308015	T	C	3.29011e-06	21.5989
		7	20010624	rs73074665	0.166216	0.0355728	0.065055	A	T	2.86609e-06	21.8328
		1	230523039	rs16851659	-0.0896103	0.0186432	0.341432	G	C	1.27488e-06	23.1033
		9	115975389	rs4129395	0.0896187	0.0185106	0.485936	G	A	1.48057e-06	23.4399
		16	80493705	rs11150282	0.0989487	0.0196972	0.359169	T	C	6.02893e-07	25.2355
		3	14306949	rs9864379	-0.159735	0.0292553	0.149804	T	C	5.36056e-08	29.812
	Methanobacteria.id.119	12	43701132	rs12825290	-0.216781	0.0493496	0.060835	C	G	6.07561e-06	19.2963
		11	89349287	rs11018665	0.111465	0.0250516	0.241556	A	T	6.51869e-06	19.7973
		19	28827760	rs6508769	-0.153519	0.0344519	0.852523	C	T	8.22527e-06	19.8563
		7	10773932	rs73068003	-0.15814	0.0351803	0.0966512	G	T	8.44578e-06	20.2062
		19	46439321	rs10424197	0.111274	0.0247517	0.744759	A	G	9.27897e-06	20.2105
		3	2086167	rs4257531	0.164498	0.0364959	0.10599	G	A	7.44338e-06	20.3158
		5	178160975	rs56131665	0.178661	0.039298	0.0934	G	A	6.17988e-06	20.669
		12	21338861	rs75208022	-0.227245	0.048763	0.0944967	C	T	5.92107e-06	21.7174
		4	104418307	rs894996	0.216999	0.0449076	0.0708561	C	A	1.87556e-06	23.3494
		3	15053083	rs6776814	-0.199566	0.0411825	0.0205029	T	C	1.63061e-06	23.4827
		13	41956181	rs73457410	0.21534	0.0436695	0.0634274	A	G	1.40854e-06	24.316
	Mollicutes.id.3920	15	95309676	rs28537087	0.0820873	0.0188312	0.246492	G	A	8.07402e-06	19.0019
		1	61850864	rs12566890	-0.101147	0.0230978	0.131606	T	G	3.65098e-06	19.1763
		7	79490250	rs2464826	0.0944239	0.0211806	0.111963	A	C	8.39499e-06	19.8741
		14	97159674	rs17214486	0.06099	0.0135623	0.326089	C	A	6.60861e-06	20.2232
		13	73170489	rs4885016	0.0819606	0.0181628	0.866538	C	T	7.26993e-06	20.3631
		11	108439087	rs78169027	-0.108283	0.0237289	0.0621533	A	G	5.87611e-06	20.8241
		1	109965986	rs3768491	0.0681052	0.0149061	0.711518	G	A	4.2335e-06	20.8753
		20	16259524	rs6043847	-0.114937	0.0248606	0.0584743	T	C	4.55481e-06	21.3745
		11	47103877	rs72901605	-0.0841852	0.0178119	0.115385	T	C	3.25792e-06	22.3383
		14	46519718	rs74603314	0.221639	0.0462918	0.0402066	T	C	1.5569e-06	22.9237
		2	157532549	rs11890098	0.074438	0.0153389	0.277669	A	G	9.56577e-07	23.5505
		8	59440824	rs10108398	0.0769142	0.0153953	0.275088	G	A	1.09001e-06	24.9595
	Negativicutes.id.2164	10	115597993	rs4463806	0.0543966	0.0129365	0.807825	C	T	7.80657e-06	17.6811
		7	75609677	rs1135612	0.0529785	0.0119177	0.21035	G	A	9.26296e-06	19.7613
		21	34377485	rs2834062	0.0489057	0.0108842	0.313642	A	G	8.43918e-06	20.1895
		10	80086072	rs1649999	0.0748989	0.0166458	0.0971645	A	G	7.58124e-06	20.2461
		10	5579818	rs9423647	0.047817	0.0105282	0.558374	G	A	6.06108e-06	20.628
		9	124912908	rs61249479	0.0777075	0.0168628	0.154995	A	C	2.95474e-06	21.2357
		8	41231597	rs1447205	0.0502053	0.0108382	0.640634	C	G	2.93326e-06	21.4578
		7	22817571	rs4722181	0.0501306	0.0105798	0.470767	T	G	2.00111e-06	22.4518
		3	142135117	rs13086907	0.0625312	0.0131735	0.222276	G	A	1.95488e-06	22.5316
		15	101245088	rs71405394	-0.114178	0.02405	0.068944	G	A	2.16631e-06	22.539
		4	17413426	rs73232831	-0.151829	0.0314932	0.0351679	G	A	1.87452e-06	23.2421
		16	21249925	rs60274479	-0.0659623	0.0134137	0.198239	T	C	1.1623e-06	24.1821
		5	165266628	rs1643968	-0.0565284	0.0112298	0.359226	T	C	4.14601e-07	25.339
	Verrucomicrobiae.id.4029	20	31867840	rs941682	-0.0631436	0.0143767	0.274107	G	A	9.60993e-06	19.2904
		1	41074472	rs61779207	-0.0758309	0.0167762	0.22201	G	A	6.7228e-06	20.4317
		1	105422565	rs11184341	-0.0655342	0.0142231	0.724797	C	G	4.13409e-06	21.2299
		12	130309670	rs111862613	0.090699	0.0196746	0.174663	T	C	3.73844e-06	21.2517
		10	5064327	rs4242783	-0.0689292	0.0147693	0.717497	A	G	2.63615e-06	21.7814
		15	97570657	rs12908520	0.0618926	0.0130946	0.427637	G	A	2.17165e-06	22.3405
		18	49473635	rs117107102	0.204683	0.0431572	0.0466142	A	G	2.91823e-06	22.4935
		4	100544188	rs74542928	0.112164	0.0236422	0.0479113	T	C	1.63222e-06	22.5077
		11	130280667	rs4936098	-0.0648843	0.0135928	0.651401	G	A	1.1222e-06	22.7856
		16	81063149	rs2602429	-0.0746844	0.0156194	0.739894	T	C	2.58297e-06	22.8629
		6	56341481	rs9349825	-0.0704036	0.0147128	0.189901	A	G	2.53688e-06	22.8981
		4	95027272	rs11729256	0.0749798	0.0150177	0.169918	T	C	6.73085e-07	24.9277
Family	Acidaminococcaceae.id.2166	3	18462531	rs78702810	-0.143755	0.0323244	0.106442	T	C	9.16474e-06	19.7781
		3	186553389	rs74540770	-0.108969	0.0243533	0.0800269	G	A	7.0881e-06	20.0212
		20	61991833	rs45497800	-0.117863	0.0257351	0.14295	T	C	5.86422e-06	20.9751
		1	203102563	rs6427992	0.0595857	0.01296	0.633177	C	G	4.24326e-06	21.1385
		6	158647999	rs262812	-0.065675	0.0142257	0.304652	T	C	3.24908e-06	21.3134
		6	5723181	rs6923842	-0.0796106	0.0169192	0.115391	T	C	2.21304e-06	22.1402
		9	107117653	rs2933324	0.0662557	0.0140257	0.773868	G	A	2.23676e-06	22.315
		11	114701288	rs6589457	-0.165911	0.0349516	0.950671	G	A	2.3151e-06	22.5329
	Actinomycetaceae.id.421	15	29850991	rs58484246	0.0761407	0.0169007	0.326	T	C	6.12421e-06	20.2966
		6	169224781	rs4073240	0.0747546	0.0164684	0.380796	G	A	6.05327e-06	20.605
		9	76394568	rs2889192	-0.0887537	0.0195009	0.850977	T	G	3.64418e-06	20.714
		6	67207371	rs34583783	0.123756	0.026427	0.0606788	G	T	5.47974e-06	21.9299
		6	133007480	rs35011108	0.241826	0.0503796	0.0673288	A	G	1.82671e-06	23.0407
	Alcaligenaceae.id.2875	11	20763367	rs74776516	-0.0944052	0.0213287	0.0677256	T	G	6.85046e-06	19.5913
		16	85945839	rs147968	0.0489475	0.0110321	0.461241	C	T	9.12704e-06	19.6854
		15	71522509	rs28480294	0.0516967	0.0115503	0.64328	C	T	6.60602e-06	20.0327
		9	82485327	rs112135816	-0.0775052	0.0171554	0.0614903	T	G	5.27667e-06	20.4108
		14	66593668	rs2184675	-0.0563972	0.0124753	0.289337	A	T	6.08373e-06	20.4368
		5	104233461	rs1153990	-0.058727	0.0128306	0.314663	A	G	5.96788e-06	20.9499
		12	1396151	rs7302582	-0.106817	0.023298	0.0539425	G	C	3.33557e-06	21.0205
		7	104214487	rs6969323	-0.0593564	0.0129137	0.22147	A	C	3.8858e-06	21.1268
		18	26569901	rs9964679	0.0537051	0.0116008	0.3101	A	G	4.47384e-06	21.4316
		5	173497796	rs62395635	0.110583	0.0238514	0.0615538	T	C	3.34696e-06	21.4956
		6	138305038	rs112159068	0.131484	0.0281089	0.0295099	A	T	3.56484e-06	21.8805
		3	70588939	rs7638039	0.0603335	0.0127779	0.246067	T	C	2.70477e-06	22.2945
		3	193456274	rs2367850	0.0629104	0.0131712	0.221402	G	C	1.84629e-06	22.8136
		4	45642485	rs4033856	-0.081834	0.0168931	0.912881	T	C	1.02903e-06	23.4665
		4	75867283	rs17000015	-0.0609257	0.0125363	0.275728	A	T	1.1272e-06	23.619
		20	29836081	rs67737557	0.0738409	0.0151678	0.198203	C	G	1.03743e-06	23.7
		13	58545246	rs9537886	-0.0570888	0.0110683	0.427077	A	C	2.35109e-07	26.6036
	Bacteroidaceae.id.917	1	102960989	rs1340391	-0.0592004	0.0132244	0.1354	T	C	6.73008e-06	20.04
		3	62019400	rs2366421	-0.0528153	0.0117124	0.179846	T	A	7.64945e-06	20.3342
		6	41519430	rs13207588	-0.059205	0.0131195	0.196748	A	G	7.48497e-06	20.3649
		3	77215327	rs66710942	-0.0488038	0.0107412	0.476211	T	C	5.8626e-06	20.6444
		14	22045949	rs2023437	-0.0782325	0.0167634	0.124053	T	C	5.01822e-06	21.7796
		9	112855426	rs495004	-0.0607475	0.0129865	0.227467	C	G	3.4209e-06	21.8813
		13	24910476	rs9507307	0.0604456	0.0129128	0.242974	C	T	2.12711e-06	21.9123
		19	24342250	rs17619981	0.0880978	0.0187002	0.135248	T	G	2.68683e-06	22.1941
		6	29143451	rs28757219	0.0818398	0.0170319	0.122068	T	A	1.2942e-06	23.0889
		20	58605432	rs66474973	0.0812515	0.0164479	0.1153	G	T	6.80973e-07	24.4029
		1	10644351	rs11585893	-0.0740746	0.0147633	0.246396	A	G	1.79511e-06	25.1751
		3	10593224	rs6795673	0.0538565	0.0105251	0.477705	C	T	3.37909e-07	26.1833
	BacteroidalesS24.7group.id.11173	6	63236747	rs78609301	-0.0867065	0.0195709	0.299361	A	G	7.093e-06	19.6283
		6	151515172	rs10872669	0.123071	0.0275665	0.908324	G	A	9.49008e-06	19.9319
		3	158653545	rs61508842	0.122574	0.0272389	0.0864966	T	C	7.82781e-06	20.2497
		17	21205200	rs7217209	0.0843019	0.0187308	0.173	C	T	8.42946e-06	20.2564
		5	164763068	rs11135366	0.0842142	0.0183739	0.238375	C	G	8.77829e-06	21.0072
		4	149300138	rs6831034	-0.0956546	0.0205228	0.0895596	T	A	6.10394e-06	21.7239
		15	47340971	rs1850003	0.084048	0.0177806	0.232293	A	G	2.4053e-06	22.3441
		1	242767252	rs12748533	-0.0821108	0.0172701	0.287963	G	T	2.59018e-06	22.6053
		2	53139362	rs17043785	-0.176187	0.0347133	0.087963	T	C	5.11835e-07	25.7606
		22	25943322	rs738193	0.0847328	0.0165856	0.352964	T	C	3.82164e-07	26.1
		7	90714667	rs941000	-0.0850266	0.0163382	0.635712	T	C	3.15559e-07	27.0833
	Bifidobacteriaceae.id.433	16	898055	rs12446429	0.0810099	0.019073	0.195483	T	C	8.52884e-06	18.0401
		11	13098051	rs10831953	0.0537537	0.0123746	0.299616	G	A	9.94741e-06	18.8692
		2	137603404	rs10496759	0.0637133	0.0144305	0.221703	G	C	8.79792e-06	19.4938
		18	4304187	rs677208	-0.0728589	0.0164821	0.830185	C	G	6.00109e-06	19.5407
		15	92463303	rs7174549	-0.0551726	0.0124655	0.64147	T	C	6.86784e-06	19.5897
		4	161211924	rs10857328	0.0562	0.0126395	0.284726	T	A	7.24136e-06	19.7703
		4	1517826	rs55888705	0.053673	0.0120586	0.281044	A	G	8.66204e-06	19.8115
		6	97406220	rs6899771	-0.0914312	0.0202604	0.100418	A	G	7.27998e-06	20.3654
		5	142793467	rs73797465	-0.0942612	0.0208421	0.0865	T	G	4.84953e-06	20.4542
		17	72897722	rs540489	-0.0632518	0.013817	0.824157	T	G	5.36809e-06	20.9565
		6	14617591	rs857444	0.0553965	0.0120669	0.369045	C	T	3.8249e-06	21.0753
		12	20378911	rs10841473	-0.0613031	0.0128844	0.230868	G	C	2.28066e-06	22.6379
		2	192878532	rs13020688	0.0584045	0.0122081	0.304591	G	A	1.57373e-06	22.8874
		5	521096	rs4957061	0.0569873	0.0116907	0.423069	T	C	1.1517e-06	23.7616
		5	169748189	rs76671854	-0.0892981	0.0183177	0.124208	C	G	1.03631e-06	23.7653
		2	49906864	rs4567981	0.0577763	0.0117388	0.525644	T	A	8.88055e-07	24.2243
		13	112859829	rs7322849	0.110676	0.0200996	0.0914634	T	C	1.74032e-08	30.3202
	Clostridiaceae1.id.1869	6	165722832	rs550843	-0.0734787	0.0168383	0.280315	T	C	7.0912e-06	19.0426
		7	30934659	rs4723021	-0.106376	0.0241944	0.0678716	T	C	7.42147e-06	19.3311
		16	87710690	rs56188186	0.0967773	0.0217471	0.0480989	A	G	8.24442e-06	19.8036
		22	47806774	rs881532	0.0533035	0.0119011	0.503793	G	A	7.8966e-06	20.0603
		1	101804809	rs10875374	0.0536759	0.0119436	0.530849	T	C	8.09823e-06	20.1971
		3	111482845	rs12490337	-0.0616944	0.013693	0.198823	C	G	6.9051e-06	20.2999
		6	48093014	rs62397761	0.0615805	0.0136198	0.321114	A	G	9.07716e-06	20.443
		9	136710881	rs12341505	0.0814503	0.0179338	0.0930635	G	A	4.54485e-06	20.6272
		1	3041519	rs2817172	0.0563367	0.012392	0.396917	C	T	5.27024e-06	20.6681
		3	132596627	rs12186080	0.0748236	0.016246	0.165238	G	A	5.33962e-06	21.2121
		10	43270264	rs2795528	-0.180969	0.0390911	0.0555294	G	A	3.80627e-06	21.4315
	ClostridialesvadinBB60group.id.11286	5	4308946	rs34088226	-0.117807	0.026924	0.0588988	A	G	7.66214e-06	19.1453
		2	202450739	rs6755871	-0.0613825	0.0138976	0.485917	C	G	9.33061e-06	19.5079
		14	85856796	rs17121075	0.0769254	0.0172234	0.214658	G	A	7.91425e-06	19.9481
		4	155632958	rs10517600	-0.0626993	0.0139364	0.379679	G	T	6.82763e-06	20.2406
		3	15564453	rs989682	0.070194	0.0155364	0.22951	A	G	6.84715e-06	20.4126
		10	6714424	rs10904722	-0.0672314	0.0147123	0.238415	C	T	5.04836e-06	20.8825
		8	3305122	rs66714985	0.116908	0.0252447	0.101797	A	C	4.85333e-06	21.4461
		18	74373125	rs7226487	-0.0643682	0.0138701	0.452513	A	G	3.58286e-06	21.5369
		2	229942951	rs2191834	-0.0746375	0.0159136	0.760051	T	G	2.50196e-06	21.9977
		2	205616346	rs13409132	-0.165419	0.0352154	0.0360146	A	G	4.3723e-06	22.0651
		8	123977538	rs118104867	0.214464	0.0455098	0.0691569	C	T	3.43598e-06	22.2075
		1	71391694	rs7538034	-0.078598	0.0165982	0.16287	T	G	2.36706e-06	22.4234
		1	56849539	rs6588624	0.0662317	0.0138147	0.482269	A	G	1.79287e-06	22.9852
		5	142244898	rs7725895	-0.116224	0.0240367	0.120313	A	G	3.94357e-06	23.3799
		21	38612024	rs9979874	-0.0738925	0.0150911	0.326384	G	C	1.05271e-06	23.975
		15	87392290	rs55682560	-0.131519	0.0261319	0.0783704	C	T	4.97038e-07	25.33
		17	58149405	rs28691777	0.137134	0.0266996	0.04316	C	T	6.95697e-07	26.3804
	Coriobacteriaceae.id.811	17	8121332	rs11656361	0.0773006	0.017553	0.183265	A	C	8.0201e-06	19.3938
		9	136512906	rs3025411	0.0926543	0.0209468	0.106858	A	G	8.26913e-06	19.5657
		5	90471451	rs1397793	0.0498855	0.0112446	0.690651	A	G	9.77372e-06	19.6816
		19	52895166	rs12974142	0.0789796	0.0177205	0.0704613	G	A	8.51236e-06	19.8645
		7	24464799	rs62448869	-0.0486059	0.0108982	0.536077	T	A	7.87281e-06	19.8915
		15	86433579	rs11073596	-0.0510212	0.0114339	0.618798	G	T	8.14442e-06	19.9119
		7	105084680	rs13307134	-0.0565686	0.0126265	0.832535	T	C	7.79938e-06	20.0717
		3	11654412	rs2442778	0.116408	0.0258545	0.948639	A	G	9.02693e-06	20.2718
		5	125460084	rs76779974	0.0774888	0.0171877	0.0927	C	G	5.63093e-06	20.3256
		14	39660509	rs8010111	0.103377	0.0229286	0.918195	A	G	6.8962e-06	20.3279
		12	11494021	rs1816223	0.0586265	0.0129006	0.800289	G	A	4.84117e-06	20.6523
		5	459415	rs80046645	0.25584	0.0561995	0.0393236	C	G	4.65693e-06	20.7239
		20	62072077	rs67561917	-0.0714367	0.0154113	0.180609	A	G	5.39126e-06	21.4864
		10	1922731	rs11250875	0.06075	0.0130939	0.214239	T	C	4.82848e-06	21.5256
		17	37376685	rs34739816	0.0965017	0.0207666	0.0583453	G	T	3.88356e-06	21.5943
		1	176571431	rs240104	-0.0603429	0.0126849	0.285541	T	C	1.51604e-06	22.6297
		10	65799217	rs719099	0.0778402	0.0155815	0.0986689	A	G	5.43313e-07	24.9568
	Defluviitaleaceae.id.1924	9	93331308	rs540220	0.123954	0.0289814	0.911448	C	T	9.48135e-06	18.2929
		18	59026148	rs1908593	0.070223	0.0156601	0.558585	T	C	7.85905e-06	20.108
		7	79734541	rs28696126	0.107106	0.0238173	0.872549	T	A	5.56327e-06	20.2229
		10	66407366	rs4344384	-0.0708803	0.0156121	0.503282	T	G	5.86017e-06	20.6124
		4	122202910	rs17051335	-0.134314	0.0292201	0.101958	C	T	4.58121e-06	21.129
		22	24804081	rs9608282	0.139014	0.0299429	0.0330505	T	G	4.60829e-06	21.5541
		1	85205632	rs9725395	-0.138357	0.0295185	0.113824	A	G	3.41374e-06	21.9692
		9	8786663	rs112893842	0.110761	0.0232545	0.0907057	T	C	2.7503e-06	22.6861
		1	118723685	rs1582238	-0.0801923	0.0167061	0.642388	C	T	1.692e-06	23.0417
		21	41811003	rs55658617	0.177314	0.0361844	0.0357244	T	C	1.40608e-06	24.0128
		3	72207794	rs4677103	0.0977203	0.0197033	0.179797	A	G	9.42193e-07	24.5975
		4	147414743	rs72731813	-0.149751	0.0293415	0.0487883	C	T	2.75778e-07	26.048
	Desulfovibrionaceae.id.3169	15	96159374	rs7164160	-0.0574455	0.0129468	0.179407	A	T	7.34345e-06	19.6873
		1	203991605	rs2692012	-0.114231	0.0253568	0.945285	G	A	1.5639e-06	20.2945
		8	57865378	rs72647048	-0.0770089	0.017089	0.112623	T	C	9.60882e-06	20.3071
		2	233929283	rs3935584	-0.0525838	0.0115757	0.532261	C	T	6.78141e-06	20.6352
		16	71541641	rs9928243	-0.0541732	0.0117819	0.471824	C	A	4.48477e-06	21.1416
		21	45064961	rs2838334	0.0571419	0.012423	0.343507	G	A	3.82375e-06	21.1571
		9	15269705	rs112381107	0.211435	0.0456962	0.0477	C	T	2.81877e-06	21.4089
		17	2856662	rs4506934	-0.0943381	0.020138	0.11806	C	T	3.16046e-06	21.9453
		9	81834426	rs17791387	-0.0729251	0.0154381	0.0953531	A	G	2.09677e-06	22.3134
		10	11855599	rs11599763	0.0555931	0.0117493	0.592243	C	T	2.49701e-06	22.3881
		1	203308383	rs16851319	-0.0732697	0.0150964	0.178091	G	C	2.39651e-06	23.556
		20	33694801	rs6058181	0.0834742	0.0166111	0.16314	C	T	2.69911e-07	25.2527
	Enterobacteriaceae.id.3469	11	22379097	rs11026530	0.0822408	0.0186379	0.149924	T	C	9.42692e-06	19.4707
		13	110840418	rs79757635	0.0758597	0.0171286	0.138097	C	A	9.31859e-06	19.6146
		16	54327745	rs35673018	0.0899642	0.0202934	0.0895044	G	A	7.63115e-06	19.653
		18	55145547	rs504442	0.084159	0.0189479	0.105133	T	G	5.17095e-06	19.7278
		17	13521040	rs4792380	0.115598	0.0257683	0.0305641	A	T	9.48965e-06	20.1247
		14	27718039	rs61973590	-0.0605392	0.0133696	0.355541	C	G	8.53532e-06	20.5039
		11	2563450	rs111229068	0.110561	0.0241719	0.0787084	A	T	3.65359e-06	20.921
		2	4015933	rs80319214	0.0990404	0.0215877	0.0759204	C	G	6.95312e-06	21.0481
		2	42133542	rs2374342	0.0582927	0.0126195	0.41417	C	A	4.51617e-06	21.3375
		20	55340092	rs62210023	0.0606754	0.0130125	0.345501	A	G	3.13163e-06	21.7422
		18	57672335	rs78143293	-0.0848521	0.0170415	0.121505	A	G	1.19564e-06	24.7919
	Erysipelotrichaceae.id.2149	8	2954952	rs7826267	0.0839071	0.0199131	0.931805	G	T	9.28453e-06	17.755
		14	80357610	rs56970041	0.0724145	0.0164471	0.0618658	T	G	5.40344e-06	19.3853
		1	64139196	rs1884466	-0.0475363	0.0106939	0.519478	C	T	9.52708e-06	19.7596
		1	97457427	rs290833	-0.0497374	0.0111376	0.49384	T	G	8.02897e-06	19.9427
		5	3002546	rs1074800	-0.0492438	0.010887	0.581121	G	A	6.14582e-06	20.4591
		14	48997206	rs4078432	0.0608929	0.0133764	0.827309	T	C	4.23107e-06	20.7231
		13	40385457	rs17530232	0.10305	0.0224648	0.0534813	A	G	2.79126e-06	21.0422
		14	56156504	rs8003149	0.0538798	0.0116888	0.332865	C	T	4.08479e-06	21.2477
		10	133897233	rs10781552	-0.0552212	0.0116074	0.279655	C	T	2.33115e-06	22.633
		17	70327224	rs35161940	-0.0806041	0.0167641	0.106491	T	C	1.8451e-06	23.1182
		18	5830507	rs7234058	-0.0945759	0.0194091	0.0904828	T	C	9.12347e-07	23.7438
		3	195793712	rs2300774	-0.0524152	0.0106784	0.560338	A	G	8.95468e-07	24.0936
		8	38803551	rs62504403	0.0681159	0.0127883	0.195163	C	T	1.12264e-07	28.3708
	FamilyXI.id.1936	16	64956642	rs78222136	0.224835	0.0511672	0.0882328	G	C	8.4126e-06	19.3083
		18	43345864	rs2156611	-0.112486	0.0251099	0.50169	T	C	9.42671e-06	20.0681
		20	55348292	rs6025153	-0.118619	0.0261969	0.612604	C	G	7.07082e-06	20.5026
		11	35334668	rs17379710	-0.116383	0.0252125	0.410617	T	C	3.97109e-06	21.3082
		1	239995451	rs488164	-0.117998	0.025516	0.643993	G	T	4.79789e-06	21.3857
		4	119955787	rs3733511	0.128253	0.0274718	0.299409	A	G	3.38556e-06	21.7952
		16	54115200	rs697771	-0.117677	0.0251491	0.45739	A	G	3.19374e-06	21.8947
		7	148921732	rs11547158	-0.177599	0.0372795	0.134512	A	G	2.70222e-06	22.6956
		11	95357209	rs2155352	-0.150538	0.0302319	0.235736	A	G	6.63437e-07	24.7948
		9	115821485	rs10759623	-0.162115	0.032151	0.226259	C	T	5.78309e-07	25.4248
	FamilyXIII.id.1957	3	32373530	rs4293737	-0.112091	0.0271305	0.2266	A	G	8.38475e-06	17.0697
		15	94105415	rs12904405	-0.0851896	0.0192688	0.1024	A	G	7.67414e-06	19.5463
		1	65170838	rs1887048	0.0579979	0.0129602	0.2237	G	A	9.65384e-06	20.0263
		19	16174657	rs10404377	0.0503183	0.011165	0.577919	A	C	6.99021e-06	20.3111
		1	39212021	rs66753613	0.0651136	0.0144251	0.183022	G	A	8.08295e-06	20.3754
		21	19685992	rs1999289	-0.0637366	0.013927	0.240725	A	T	2.53805e-06	20.9441
		10	7906746	rs7076829	-0.0516394	0.0112313	0.377015	T	A	4.76091e-06	21.1399
		15	50802980	rs3098182	-0.0508511	0.011014	0.4324	T	G	4.04027e-06	21.3162
		1	186914023	rs7514702	-0.0663236	0.0141626	0.149675	T	C	3.91643e-06	21.9306
		1	166557202	rs482905	0.0596528	0.012717	0.24799	G	T	3.72349e-06	22.0035
		3	88995218	rs6797051	-0.0805985	0.0171364	0.0950141	C	T	4.89283e-06	22.1215
		4	162211872	rs12643275	-0.0550907	0.0116474	0.28123	A	T	2.41524e-06	22.3717
		10	102366896	rs118170811	0.151619	0.0317112	0.0308227	A	G	1.80356e-06	22.8603
		17	70218627	rs6501525	0.0561559	0.0115587	0.340318	A	G	1.23726e-06	23.6033
	Lachnospiraceae.id.1987	13	38004672	rs11841382	-0.0718128	0.017462	0.0829224	G	T	9.57767e-06	16.9128
		19	13425799	rs10402491	0.0661701	0.014851	0.168225	C	T	7.58351e-06	19.8524
		20	36876868	rs1205443	0.0501415	0.0112157	0.351991	A	G	7.28836e-06	19.9867
		19	29408858	rs7359994	0.0503142	0.0112482	0.597108	C	T	5.35895e-06	20.0085
		5	32348593	rs2910921	-0.160302	0.035832	0.971444	C	T	8.41977e-06	20.0141
		9	72179847	rs11139361	-0.0494463	0.0110503	0.67828	C	T	4.26265e-06	20.0226
		10	103392503	rs3127230	-0.0503537	0.0112201	0.304338	C	T	6.20326e-06	20.1405
		1	214031969	rs12760724	-0.0484566	0.0107934	0.329215	A	C	7.26742e-06	20.1553
		6	46664437	rs146660815	-0.215114	0.0476778	0.0547	T	C	6.53236e-06	20.3566
		2	232469722	rs13005175	-0.0993483	0.0218395	0.955983	G	A	8.37067e-06	20.6936
		4	10245354	rs2159863	-0.0585831	0.0128742	0.178602	A	G	3.69556e-06	20.7064
		4	186906801	rs959845	0.0493666	0.0107801	0.573824	T	C	5.16952e-06	20.9711
		6	161957425	rs11755180	-0.049227	0.0104894	0.454865	C	G	2.6898e-06	22.0245
		17	80469064	rs112040820	0.0549584	0.0117086	0.260299	A	G	2.41835e-06	22.0322
		9	133791605	rs79086868	0.0776723	0.0164472	0.101271	T	C	3.01426e-06	22.3022
		7	130436459	rs11979110	-0.0500924	0.0105069	0.463732	T	C	1.81844e-06	22.7297
		1	117031337	rs12562372	-0.0515295	0.01067	0.384185	G	T	1.42945e-06	23.3229
		9	100113683	rs35524804	-0.0607481	0.0125216	0.213982	T	C	2.44997e-06	23.5367
		16	76559184	rs9929145	-0.125721	0.0245233	0.0491053	G	A	2.83596e-07	26.282
	Lactobacillaceae.id.1836	6	67559323	rs9345899	-0.124042	0.0278946	0.105901	A	G	9.44583e-06	19.7741
		1	179720669	rs74599091	0.191613	0.0425039	0.0188117	A	G	7.6952e-06	20.3232
		4	109896462	rs62314653	0.177082	0.0392269	0.0594978	C	A	6.59189e-06	20.3789
		3	173151665	rs77478751	-0.219178	0.0473566	0.118243	A	G	5.9595e-06	21.4207
		8	69010103	rs768253	-0.0792344	0.0170604	0.439335	T	G	3.60761e-06	21.5699
		13	23836941	rs1590596	-0.10381	0.0220135	0.158972	C	G	3.89933e-06	22.2382
		2	28903275	rs11674854	-0.0830224	0.0175267	0.4274	C	T	2.59543e-06	22.4383
		20	54192992	rs6092149	-0.0825646	0.0170282	0.424761	A	T	1.38159e-06	23.5099
		16	73890910	rs328312	0.082529	0.0168225	0.462864	T	A	8.69121e-07	24.0676
		19	6928017	rs921925	0.0999419	0.0201687	0.213087	A	C	5.77192e-07	24.555
		1	18501459	rs16861661	-0.193287	0.0379293	0.0653036	G	A	2.70128e-07	25.969
	Methanobacteriaceae.id.121	12	43701132	rs12825290	-0.216781	0.0493496	0.060835	C	G	6.07561e-06	19.2963
		11	89349287	rs11018665	0.111465	0.0250516	0.241556	A	T	6.51869e-06	19.7973
		19	28827760	rs6508769	-0.153519	0.0344519	0.852523	C	T	8.22527e-06	19.8563
		7	10773932	rs73068003	-0.15814	0.0351803	0.0966512	G	T	8.44578e-06	20.2062
		19	46439321	rs10424197	0.111274	0.0247517	0.744759	A	G	9.27897e-06	20.2105
		3	2086167	rs4257531	0.164498	0.0364959	0.10599	G	A	7.44338e-06	20.3158
		5	178160975	rs56131665	0.178661	0.039298	0.0934	G	A	6.17988e-06	20.669
		12	21338861	rs75208022	-0.227245	0.048763	0.0944967	C	T	5.92107e-06	21.7174
		4	104418307	rs894996	0.216999	0.0449076	0.0708561	C	A	1.87556e-06	23.3494
		3	15053083	rs6776814	-0.199566	0.0411825	0.0205029	T	C	1.63061e-06	23.4827
		13	41956181	rs73457410	0.21534	0.0436695	0.0634274	A	G	1.40854e-06	24.316
	Oxalobacteraceae.id.2966	16	5984558	rs17138946	-0.189444	0.0430248	0.0670769	G	T	8.09003e-06	19.3876
		9	19682558	rs12002250	0.196145	0.044523	0.0422262	A	C	5.53197e-06	19.4082
		4	67427392	rs80330081	-0.18756	0.0423688	0.104081	A	C	6.64003e-06	19.5969
		12	18793583	rs561239	0.105525	0.0236769	0.208615	A	G	7.19383e-06	19.8637
		4	84254259	rs12509763	-0.16332	0.0360823	0.0958745	C	G	8.04841e-06	20.4876
		7	1794263	rs62435498	0.181521	0.0400608	0.102869	C	A	7.4583e-06	20.5312
		4	189935314	rs36057338	0.181604	0.0398742	0.0331359	G	T	6.25792e-06	20.7428
		15	93941937	rs111966731	0.204031	0.0445746	0.085689	T	C	4.56321e-06	20.9516
		13	23443627	rs7993559	-0.0921059	0.0201114	0.557073	A	C	5.03733e-06	20.9744
		2	16056779	rs934049	0.109751	0.0238636	0.21039	G	A	4.21143e-06	21.1517
		11	610277	rs11246212	-0.13607	0.0291797	0.859263	C	T	4.50837e-06	21.7452
		22	37421469	rs6000536	-0.118383	0.0241355	0.169003	C	T	7.3872e-07	24.0584
		6	38550301	rs1569853	-0.140043	0.0281704	0.120726	T	C	7.45178e-07	24.7136
		9	87514407	rs736744	-0.105642	0.0200648	0.568318	T	C	1.49417e-07	27.7207
		3	171947435	rs4428215	0.12561	0.0230053	0.252884	G	A	4.87933e-08	29.8121
	Pasteurellaceae.id.3689	17	64535013	rs9895850	-0.176406	0.041017	0.0441948	T	C	9.0826e-06	18.4969
		17	32862601	rs16970009	0.187381	0.0429572	0.0199356	A	G	7.31526e-06	19.0274
		15	73477482	rs12050685	-0.0670948	0.015239	0.281253	A	G	9.18523e-06	19.385
		16	48742489	rs111582866	-0.113957	0.0256403	0.0879496	G	A	7.06627e-06	19.7531
		7	116918060	rs6972479	-0.0781862	0.0175366	0.206433	A	G	7.74819e-06	19.8779
		16	84977389	rs9938097	0.0710386	0.0158024	0.610134	C	T	8.22602e-06	20.2089
		9	6818307	rs62568866	-0.118018	0.0259206	0.105922	T	A	7.2267e-06	20.7303
		20	5412480	rs731534	-0.0986502	0.0216316	0.112397	C	G	9.46303e-06	20.7979
		3	97972214	rs73139353	-0.222573	0.0484634	0.0885933	A	C	8.71325e-06	21.092
		22	26891808	rs4822728	0.0685479	0.0149032	0.482489	T	C	4.71846e-06	21.1558
		5	26531908	rs72756943	0.13988	0.0303029	0.067313	G	A	3.3522e-06	21.308
		12	115491973	rs35510	0.122729	0.0264958	0.0785	A	G	4.01578e-06	21.4556
		9	22718481	rs10965428	-0.119902	0.0258219	0.0557087	C	A	4.29151e-06	21.5614
		20	57274077	rs6092684	0.0684647	0.014674	0.429007	A	T	3.44057e-06	21.7689
		11	9951672	rs10840326	-0.0717634	0.0149229	0.366856	C	G	1.43843e-06	23.1259
		9	105650242	rs78909003	-0.241159	0.0498372	0.0552137	T	C	2.04894e-06	23.4153
		10	94306385	rs76022354	0.24289	0.0500406	0.0499038	C	T	1.82856e-06	23.5599
		6	129224488	rs12191680	0.102214	0.0197189	0.10157	C	G	3.04902e-07	26.8692
		6	55448491	rs9382510	-0.0881865	0.0169965	0.264048	C	T	2.476e-07	26.9206
	Peptococcaceae.id.2024	1	27418225	rs12144792	0.064399	0.0141246	0.37566	C	T	5.82237e-06	20.7877
		5	89252884	rs75430375	-0.147941	0.0317498	0.0457442	C	T	3.40847e-06	21.7118
		10	129175962	rs150600492	0.135774	0.0289757	0.0584387	A	C	2.31308e-06	21.9566
		9	9423378	rs117452796	-0.257982	0.0549569	0.0319579	A	G	3.15297e-06	22.0361
		13	113561082	rs75898026	-0.0821779	0.0173541	0.211289	A	G	2.02209e-06	22.4236
		2	188895743	rs12992764	0.0684213	0.0141137	0.427797	T	G	1.46157e-06	23.5018
		8	3580757	rs4990837	-0.0910387	0.0185869	0.803569	G	A	1.74193e-06	23.9904
		3	182984048	rs12634826	-0.0739885	0.0150931	0.383015	T	G	1.01109e-06	24.031
		8	28614217	rs35703006	0.0812655	0.0164355	0.244517	G	T	4.94778e-07	24.4482
	Peptostreptococcaceae.id.2042	10	14650535	rs77540684	0.106725	0.0245638	0.0955125	T	G	8.13711e-06	18.8774
		17	38216487	rs1467258	0.072584	0.0162321	0.186265	G	A	7.89805e-06	19.9955
		16	89246670	rs59865771	-0.0573764	0.0127192	0.340632	C	T	7.69024e-06	20.3492
		19	17414138	rs12986312	0.0571818	0.0125947	0.299734	T	G	5.76713e-06	20.6129
		2	67852836	rs6721459	-0.0509823	0.0111975	0.406169	G	A	5.07762e-06	20.7299
		4	14324623	rs10805326	-0.0566637	0.012276	0.70683	A	G	4.03395e-06	21.3057
		7	44312824	rs76982728	0.124203	0.0266923	0.0211041	T	C	3.24056e-06	21.6517
		3	151781175	rs1520207	-0.0525658	0.0112476	0.501379	T	C	3.16548e-06	21.8417
		22	37976422	rs59987323	-0.0537078	0.011443	0.4274	C	T	2.70085e-06	22.029
		18	65324280	rs75819860	0.126264	0.0268383	0.112777	T	A	2.48737e-06	22.1334
		13	77351196	rs9573937	-0.0693637	0.0142907	0.16404	A	G	1.70589e-06	23.559
		7	46710977	rs117020988	0.182411	0.0372126	0.08058	C	T	1.02795e-06	24.0282
		9	16786784	rs12377846	-0.252	0.0511627	0.0280452	C	A	7.26256e-07	24.2602
		8	26726641	rs2644627	-0.0558506	0.011224	0.427605	C	G	6.3333e-07	24.7606
		4	171180190	rs4692811	0.0642075	0.0126913	0.34042	C	T	4.21124e-07	25.5952
		10	17019559	rs61841503	0.0919658	0.0161331	0.129434	G	A	9.80122e-09	32.495
	Porphyromonadaceae.id.943	13	23531802	rs7330827	-0.103842	0.0237355	0.0591633	T	C	8.04896e-06	19.1403
		10	71571863	rs10762312	0.052368	0.0118814	0.690938	A	G	8.70362e-06	19.4266
		1	240929774	rs35961441	0.0915257	0.0207306	0.0381859	A	C	8.37394e-06	19.4923
		14	63386516	rs1980561	-0.0485289	0.0109284	0.472785	A	G	8.9454e-06	19.7191
		17	63750903	rs35233670	-0.0473576	0.010602	0.525171	T	C	7.90988e-06	19.9528
		4	149825977	rs864093	-0.0527939	0.0117499	0.211791	A	C	9.59798e-06	20.1883
		9	138076081	rs10858364	0.055316	0.012085	0.253724	G	T	4.31062e-06	20.9512
		7	69251692	rs6953849	0.0718149	0.0150724	0.178472	A	G	2.44478e-06	22.702
		3	189854046	rs3111851	-0.0581896	0.0121147	0.2465	G	C	2.19498e-06	23.0709
		3	62035586	rs17065783	-0.059133	0.0122235	0.159387	A	G	1.79349e-06	23.4028
		9	2233969	rs10119172	-0.0737324	0.014259	0.176717	C	G	1.32425e-07	26.7386
	Prevotellaceae.id.960	14	78643095	rs10131942	0.0701212	0.0158326	0.163653	C	G	8.60815e-06	19.6153
		12	21404832	rs7975087	-0.0601448	0.0135454	0.174422	C	A	7.59451e-06	19.7157
		1	99470269	rs12057990	0.0589878	0.0132268	0.274969	C	T	8.9747e-06	19.8891
		3	32408916	rs2278540	0.0554249	0.0123265	0.363541	G	A	8.43587e-06	20.2176
		11	119712522	rs34071565	-0.1567	0.0347882	0.0630554	T	A	5.60144e-06	20.2896
		3	71801830	rs13069367	-0.0539768	0.0119687	0.406229	A	C	7.39486e-06	20.3386
		5	180283881	rs34660375	-0.0805894	0.0178291	0.151894	A	G	7.40321e-06	20.4313
		8	23714609	rs3758087	-0.0564199	0.0124655	0.723556	C	T	8.60578e-06	20.4854
		19	17460999	rs7252711	0.0740876	0.0161926	0.890597	G	A	5.56583e-06	20.9343
		13	105075823	rs9586501	0.0592681	0.0127329	0.261376	G	A	2.58988e-06	21.6664
		3	4864877	rs4685827	-0.0679529	0.0145407	0.241401	T	C	2.77192e-06	21.8396
		3	170126707	rs148376875	0.084515	0.0179163	0.153196	T	G	2.08027e-06	22.2521
		14	33706908	rs912860	0.229046	0.0483124	0.976817	A	G	9.29929e-07	22.4765
		20	9771109	rs2206482	-0.0569105	0.0117486	0.395785	T	G	1.30377e-06	23.4646
		1	111161677	rs3860225	0.083936	0.0167936	0.090492	A	G	5.4968e-07	24.9809
		1	210681370	rs12118202	-0.0751986	0.0147265	0.180663	T	C	5.5423e-07	26.0748
		2	118910912	rs4493272	-0.0604992	0.0118027	0.476741	T	C	3.02315e-07	26.2746
		18	63018983	rs9958960	-0.0914807	0.0173611	0.153164	G	A	1.06324e-07	27.7654
	Rhodospirillaceae.id.2717	6	89268715	rs1923415	-0.0999238	0.0227326	0.0886288	A	G	9.63696e-06	19.3214
		16	88554243	rs13336560	-0.0701719	0.0158061	0.542777	C	T	9.17339e-06	19.7096
		4	134192918	rs74354280	-0.0911896	0.0204907	0.277806	C	T	6.67298e-06	19.8051
		1	78619512	rs6679026	0.111984	0.0251088	0.100518	T	C	9.94672e-06	19.8912
		19	28641647	rs12977163	0.0730952	0.0163491	0.389891	G	C	7.62588e-06	19.989
		8	131958403	rs7001029	0.117366	0.0261324	0.0929138	C	T	5.34749e-06	20.1709
		1	92206218	rs72714493	0.0816858	0.0180791	0.151326	A	G	7.3492e-06	20.4145
		5	119372737	rs1035406	-0.11354	0.0250863	0.115704	G	A	5.84454e-06	20.4845
		10	2670553	rs4278423	0.107529	0.0235725	0.0629925	T	C	3.12018e-06	20.8085
		12	73139398	rs61933850	0.164808	0.0360647	0.136393	G	A	7.22587e-06	20.883
		5	27945645	rs1549633	0.0999312	0.0218634	0.115452	A	C	4.70392e-06	20.8914
		22	27173098	rs4822789	0.0734321	0.0160521	0.386501	G	C	7.00519e-06	20.9271
		3	84471266	rs55876211	-0.0911851	0.0196395	0.172	C	T	2.86682e-06	21.5569
		10	113419797	rs11591293	0.0743184	0.0158724	0.424982	G	T	2.67147e-06	21.9234
		2	169033340	rs76784716	0.136049	0.0285767	0.11363	A	G	1.48988e-06	22.6656
		2	225633812	rs3754624	0.0971389	0.0200064	0.176145	C	T	1.71479e-06	23.5748
		3	13726736	rs9813022	-0.0842444	0.0163583	0.374069	A	G	2.53122e-07	26.522
	Rikenellaceae.id.967	11	17589129	rs10832801	-0.0534763	0.0122666	0.284587	A	C	7.50412e-06	19.0053
		16	85396629	rs4783173	-0.0481514	0.0110006	0.606955	G	C	7.06415e-06	19.1595
		2	174257127	rs6744030	0.0696747	0.0157103	0.212885	C	T	9.31515e-06	19.669
		8	144441740	rs35909684	-0.0850181	0.0191539	0.0775	A	C	7.09823e-06	19.7019
		6	100244667	rs9389714	-0.0636841	0.0143416	0.0878125	C	T	8.79063e-06	19.7182
		9	86052655	rs10217435	-0.0883756	0.0197506	0.140439	C	T	6.50759e-06	20.0218
		13	22867356	rs9578457	-0.141478	0.0315848	0.0479627	G	A	3.99448e-06	20.0642
		8	99188924	rs2447496	0.0549203	0.0121904	0.732428	A	G	6.08611e-06	20.2969
		21	28515912	rs36021379	-0.0656005	0.0144903	0.158466	A	G	7.19515e-06	20.4955
		21	32496710	rs2833282	0.0711137	0.0156966	0.150464	G	A	4.31102e-06	20.5256
		18	4069710	rs59663348	0.0570915	0.0125048	0.245824	G	A	6.12238e-06	20.8444
		18	10338470	rs7242694	-0.0618674	0.0134882	0.1809	C	T	5.80711e-06	21.0385
		7	135778919	rs67281112	0.0635814	0.0137451	0.203773	G	C	3.63471e-06	21.3976
		14	21548634	rs77885767	-0.156209	0.0336482	0.0457763	C	T	2.84695e-06	21.552
		14	90270821	rs74474130	0.137747	0.0295688	0.0358662	T	G	3.61377e-06	21.7019
		4	187842232	rs6837275	0.0570355	0.011887	0.300884	A	G	1.447e-06	23.0222
		15	71658642	rs4264350	-0.0526393	0.0108555	0.459859	T	C	1.34831e-06	23.5137
		1	19790706	rs67705352	-0.0549688	0.0110534	0.3738	T	G	6.57552e-07	24.7309
		11	95304834	rs1939881	-0.105589	0.0206213	0.0580262	G	A	5.64378e-07	26.2183
		13	38044689	rs9603208	0.0821173	0.0159596	0.0994152	G	T	1.91801e-07	26.4744
	Ruminococcaceae.id.2050	11	116485496	rs499272	0.0706431	0.016046	0.128558	G	C	9.29351e-06	19.3823
		1	147744468	rs3009418	-0.0927607	0.0210123	0.0476034	A	C	8.6902e-06	19.4886
		1	24473669	rs76724913	0.0901053	0.0203104	0.0974667	T	G	9.60484e-06	19.6818
		2	29829167	rs10166469	0.053336	0.0120209	0.745975	C	T	8.52158e-06	19.6864
		8	4555684	rs1158100	0.0490539	0.0109865	0.567072	G	A	8.60855e-06	19.9356
		20	58278102	rs2426816	-0.0480152	0.0106011	0.514166	T	A	6.04463e-06	20.5142
		1	107661606	rs1612733	0.108708	0.0238006	0.0547082	T	C	4.22435e-06	20.8616
		8	69732887	rs10093275	-0.0534595	0.011677	0.669495	T	C	5.35229e-06	20.9598
		2	218216801	rs2113833	-0.169146	0.0355009	0.966906	C	T	1.14464e-06	22.701
		9	2801371	rs56199908	-0.199327	0.0410444	0.0545382	T	C	1.66414e-06	23.5844
		1	61425267	rs17376049	0.0848534	0.0172114	0.10886	T	C	7.29625e-07	24.3056
		12	47384118	rs55793120	0.13822	0.0266152	0.0612877	T	C	1.44338e-07	26.9701
	Streptococcaceae.id.1850	1	240441766	rs77968078	-0.0993013	0.0224788	0.0605366	G	A	7.93341e-06	19.5148
		4	37452858	rs57646748	-0.088021	0.019876	0.0386939	G	A	7.88352e-06	19.6117
		10	28588269	rs7916711	0.0959639	0.021545	0.138405	A	G	6.32732e-06	19.8391
		16	73391982	rs6563952	-0.0801931	0.0178576	0.907592	C	G	8.70583e-06	20.1664
		17	80576624	rs9903102	-0.0693015	0.0154096	0.164	C	A	4.91802e-06	20.2257
		7	46778653	rs957755	-0.0642449	0.0142702	0.139454	T	G	7.41515e-06	20.2683
		3	94153993	rs76717940	0.150606	0.0334079	0.0567947	T	A	3.08937e-06	20.3229
		12	120729505	rs16950051	0.107008	0.0236973	0.065087	A	G	5.33814e-06	20.3908
		3	132058723	rs6806351	-0.0619209	0.0135744	0.219175	T	C	6.93793e-06	20.8081
		14	97526750	rs2370083	-0.0842751	0.0184509	0.0639231	G	T	4.25667e-06	20.8624
		16	991253	rs35344081	0.0609349	0.0129703	0.263301	G	A	2.63846e-06	22.0715
		5	169689604	rs395407	0.0826855	0.0172536	0.834794	C	G	1.32559e-06	22.9667
		15	41663393	rs72739637	0.0927983	0.0192021	0.1064	A	G	1.82163e-06	23.3551
		17	61298020	rs4968759	-0.0544035	0.0111271	0.4264	A	G	8.91887e-07	23.9051
		4	53657577	rs10028567	-0.0934027	0.0190343	0.120356	C	T	3.72495e-06	24.0794
		12	100584014	rs11110281	-0.130554	0.0225943	0.0487096	T	C	1.40136e-08	33.3874
	Veillonellaceae.id.2172	6	139188534	rs61264131	0.202367	0.0464388	0.0958753	A	C	6.74544e-06	18.9897
		21	35576123	rs11700976	0.0503337	0.0113763	0.4503	C	A	9.2538e-06	19.5756
		8	138319508	rs4263802	-0.050942	0.0114921	0.669772	A	G	7.45006e-06	19.6496
		5	38348199	rs2561116	-0.083617	0.0187159	0.0585734	T	G	7.88515e-06	19.9603
		13	101617913	rs75768969	-0.0703773	0.0156855	0.0852129	C	G	7.19234e-06	20.1311
		18	30208691	rs1693340	0.0818934	0.018245	0.0727956	T	C	9.25273e-06	20.147
		6	92380922	rs9345168	-0.0509102	0.0113253	0.557579	A	C	8.48887e-06	20.2074
		8	41231597	rs1447205	0.0520689	0.0115656	0.640634	C	G	7.34903e-06	20.2684
		6	75534152	rs6909981	-0.0638696	0.0141765	0.123387	C	T	5.47621e-06	20.2979
		13	78785141	rs2585520	-0.0904972	0.0200428	0.0388152	G	T	5.26926e-06	20.387
		1	244391618	rs6692542	-0.0534397	0.0118254	0.632025	G	A	8.67981e-06	20.4219
		18	462180	rs4797169	0.0587799	0.0128297	0.23866	T	C	4.49345e-06	20.9906
		5	132646303	rs12186441	0.208096	0.0453999	0.0426245	G	A	4.52856e-06	21.0096
		4	46366067	rs1442060	0.0514024	0.0112125	0.460072	A	G	4.50671e-06	21.0166
		4	23317124	rs2175069	0.0526752	0.0114886	0.627026	G	A	4.63554e-06	21.0222
		15	78546996	rs4461038	0.0554965	0.0119467	0.708756	G	A	3.73474e-06	21.5792
		7	21637810	rs12668619	0.055301	0.0117654	0.328729	A	G	2.57365e-06	22.0929
		13	61597625	rs114889439	-0.253809	0.0539169	0.0344336	A	G	6.19028e-06	22.1597
		14	102897930	rs111810795	-0.0867108	0.0180573	0.0981554	C	T	1.72926e-06	23.059
		13	38326692	rs79535861	0.100666	0.0207016	0.0901539	A	C	1.57688e-06	23.646
		1	50088819	rs12741784	-0.0621452	0.0119266	0.257927	C	T	1.28493e-07	27.1508
	Verrucomicrobiaceae.id.4036	20	31867840	rs941682	-0.0631526	0.0143767	0.274107	G	A	9.5812e-06	19.2959
		1	41074472	rs61779207	-0.0758811	0.0167762	0.22201	G	A	6.63025e-06	20.4588
		1	105422565	rs11184341	-0.0655301	0.014223	0.724797	C	G	4.13847e-06	21.2275
		12	130309670	rs111862613	0.0907065	0.0196746	0.174663	T	C	3.7313e-06	21.2552
		10	5064327	rs4242783	-0.0687992	0.0147694	0.717497	A	G	2.75442e-06	21.6991
		15	97570657	rs12908520	0.0619104	0.0130946	0.427637	G	A	2.15139e-06	22.3534
		4	100544188	rs74542928	0.112124	0.0236422	0.0479113	T	C	1.64611e-06	22.4917
		18	49473635	rs117107102	0.204683	0.0431572	0.0466142	A	G	2.91823e-06	22.4935
		11	130280667	rs4936098	-0.0648691	0.0135928	0.651401	G	A	1.1293e-06	22.775
		16	81063149	rs2602429	-0.0745516	0.0156195	0.739894	T	C	2.69942e-06	22.7814
		6	56341481	rs9349825	-0.0704354	0.0147128	0.189901	A	G	2.51287e-06	22.9188
		4	95027272	rs11729256	0.0749798	0.0150177	0.169918	T	C	6.73085e-07	24.9277
	Victivallaceae.id.2255	9	94128796	rs7860510	0.164855	0.0375128	0.0766536	G	C	9.60086e-06	19.3128
		3	9968555	rs7627405	-0.134158	0.0301427	0.204549	C	T	8.19426e-06	19.8093
		12	131103256	rs34962571	-0.186945	0.0418412	0.100795	A	C	6.24827e-06	19.9627
		12	102525047	rs7314815	0.101088	0.0225594	0.552115	G	A	6.40088e-06	20.0791
		19	711637	rs11671100	-0.160034	0.0349472	0.205019	A	C	4.08037e-06	20.9701
		2	2649472	rs67832247	-0.123489	0.0266695	0.2694	C	T	3.23802e-06	21.4401
		10	95286954	rs7077363	0.148942	0.0318366	0.163346	G	A	2.83374e-06	21.8867
		2	60484909	rs6545794	-0.197786	0.0410495	0.120357	A	G	5.97008e-07	23.2154
		7	57589803	rs2944282	-0.124197	0.0257026	0.279167	T	C	1.56603e-06	23.349
		2	31211657	rs61702987	0.145501	0.0300007	0.110061	T	C	3.07921e-06	23.5217
		5	94692439	rs2546105	-0.126643	0.0257111	0.753084	T	A	1.02501e-06	24.2617
		7	146808977	rs11764871	0.127099	0.025656	0.304671	G	T	7.4929e-07	24.5418
		9	111086170	rs62570196	-0.246101	0.0483077	0.0427054	C	T	2.69855e-07	25.9534
		11	9316730	rs4396289	-0.152918	0.0288525	0.130053	C	T	1.53784e-07	28.0899
Order	Actinomycetales.id.420	15	29850991	rs58484246	0.075828	0.0168997	0.326	T	C	6.67483e-06	20.1327
		9	76394568	rs2889192	-0.0884052	0.0194997	0.850977	T	G	3.96725e-06	20.5542
		6	169224781	rs4073240	0.074973	0.0164672	0.380796	G	A	5.67898e-06	20.7286
		6	67207371	rs34583783	0.123688	0.0264254	0.0606788	G	T	5.53886e-06	21.9085
		6	133007480	rs35011108	0.241546	0.0503803	0.0673288	A	G	1.87659e-06	22.9868
	Bacillales.id.1674	5	78856074	rs12522021	0.174339	0.0400515	0.135114	T	A	7.60221e-06	18.9475
		20	5826474	rs1287018	0.141125	0.0319309	0.186119	G	A	9.87097e-06	19.5337
		14	49001226	rs11844714	-0.143245	0.0320272	0.205847	A	G	5.06209e-06	20.0042
		11	38085711	rs11034576	0.205765	0.0453311	0.123545	A	G	8.85972e-06	20.604
		12	69332975	rs62640857	0.148238	0.0326455	0.1839	A	G	4.49262e-06	20.6192
		1	61827534	rs11207728	0.14455	0.0316912	0.835618	A	G	5.73456e-06	20.8046
		19	14970441	rs10410917	-0.11471	0.0250025	0.388826	C	T	5.57353e-06	21.0492
		4	127766709	rs74420793	-0.164413	0.0353763	0.104266	A	G	3.07319e-06	21.5997
		7	117496144	rs10233278	-0.116319	0.0248527	0.554995	T	C	3.508e-06	21.9056
		7	49423832	rs4617108	-0.248861	0.0525929	0.91399	G	A	1.97506e-06	22.3903
		21	28684912	rs74887130	-0.192166	0.0358817	0.1322	C	G	1.16118e-07	28.6818
	Bacteroidales.id.913	8	13110185	rs79585701	0.0646823	0.0149628	0.14104	A	C	9.98596e-06	18.6872
		2	213189994	rs4146051	0.107377	0.0245661	0.0557	G	A	8.76436e-06	19.1051
		8	70916181	rs62531359	0.0655728	0.0149891	0.181716	T	G	9.08657e-06	19.138
		1	200112563	rs2363574	0.222741	0.0508055	0.96191	T	C	9.93482e-06	19.2211
		3	195936789	rs4916508	0.0466729	0.0105312	0.574808	A	G	8.4711e-06	19.6415
		10	39062269	rs11146701	0.0473596	0.010541	0.341699	A	G	7.08223e-06	20.1861
		9	136493820	rs62575403	0.140055	0.0311128	0.0426594	C	T	7.06122e-06	20.2637
		1	157495438	rs72706335	-0.22241	0.0493458	0.0247611	T	C	7.65526e-06	20.3146
		16	74290641	rs929878	0.0548532	0.012153	0.787485	T	C	4.7338e-06	20.3722
		22	27433885	rs17343978	-0.0552057	0.0120278	0.204757	A	C	8.3593e-06	21.0666
		9	116888284	rs13291169	0.0689676	0.0148765	0.141337	C	G	3.74576e-06	21.4926
		17	6461200	rs73975615	-0.207018	0.0442633	0.00735841	G	A	1.21616e-06	21.874
		2	53831026	rs2032750	0.0508393	0.0106807	0.539886	C	T	1.91509e-06	22.6569
		1	176792690	rs7546249	0.0567113	0.0118386	0.70639	A	T	1.54814e-06	22.9477
		14	59317502	rs111845179	0.102648	0.0213843	0.0616	T	C	9.23996e-07	23.0415
		3	89339527	rs7631304	-0.0645771	0.0132957	0.14715	G	A	8.36778e-07	23.5904
		13	70523029	rs55773148	-0.121514	0.0236759	0.0533789	G	A	3.89583e-07	26.3414
	Bifidobacteriales.id.432	16	898055	rs12446429	0.0810099	0.019073	0.195483	T	C	8.52884e-06	18.0401
		11	13098051	rs10831953	0.0537537	0.0123746	0.299616	G	A	9.94741e-06	18.8692
		2	137603404	rs10496759	0.0637133	0.0144305	0.221703	G	C	8.79792e-06	19.4938
		18	4304187	rs677208	-0.0728589	0.0164821	0.830185	C	G	6.00109e-06	19.5407
		15	92463303	rs7174549	-0.0551726	0.0124655	0.64147	T	C	6.86784e-06	19.5897
		4	161211924	rs10857328	0.0562	0.0126395	0.284726	T	A	7.24136e-06	19.7703
		4	1517826	rs55888705	0.053673	0.0120586	0.281044	A	G	8.66204e-06	19.8115
		6	97406220	rs6899771	-0.0914312	0.0202604	0.100418	A	G	7.27998e-06	20.3654
		5	142793467	rs73797465	-0.0942612	0.0208421	0.0865	T	G	4.84953e-06	20.4542
		17	72897722	rs540489	-0.0632518	0.013817	0.824157	T	G	5.36809e-06	20.9565
		6	14617591	rs857444	0.0553965	0.0120669	0.369045	C	T	3.8249e-06	21.0753
		12	20378911	rs10841473	-0.0613031	0.0128844	0.230868	G	C	2.28066e-06	22.6379
		2	192878532	rs13020688	0.0584045	0.0122081	0.304591	G	A	1.57373e-06	22.8874
		5	521096	rs4957061	0.0569873	0.0116907	0.423069	T	C	1.1517e-06	23.7616
		5	169748189	rs76671854	-0.0892981	0.0183177	0.124208	C	G	1.03631e-06	23.7653
		2	49906864	rs4567981	0.0577763	0.0117388	0.525644	T	A	8.88055e-07	24.2243
		13	112859829	rs7322849	0.110676	0.0200996	0.0914634	T	C	1.74032e-08	30.3202
	Burkholderiales.id.2874	15	56786407	rs75242906	-0.120974	0.0281273	0.08343	C	T	9.74518e-06	18.4981
		18	26569901	rs9964679	0.052509	0.011504	0.3101	A	G	6.05982e-06	20.8339
		4	23588462	rs1511453	0.0910999	0.0199479	0.0578895	A	G	8.00092e-06	20.8565
		7	111285025	rs2613606	0.0499561	0.0109264	0.579754	T	C	4.13361e-06	20.9037
		3	70588939	rs7638039	0.0580987	0.012673	0.246067	T	C	4.83593e-06	21.0172
		1	153240013	rs1928341	-0.0507782	0.0110587	0.595453	G	A	4.51513e-06	21.0837
		9	84206018	rs72747231	-0.133729	0.0290738	0.0477465	C	G	3.76218e-06	21.1567
		13	58689340	rs2321387	-0.0508514	0.0109588	0.428614	G	A	3.25784e-06	21.5318
		5	173497796	rs62395635	0.109911	0.0236375	0.0615538	T	C	2.90228e-06	21.6212
		3	193456274	rs2367850	0.06333	0.0130595	0.221402	G	C	1.23615e-06	23.5161
		4	45642485	rs4033856	-0.0833445	0.0167489	0.912881	T	C	5.66826e-07	24.7617
		20	30596130	rs6087811	-0.101587	0.0198817	0.101037	T	G	2.88377e-07	26.1077
	Clostridiales.id.1863	6	12397187	rs76860606	0.094122	0.0225117	0.0875024	C	G	8.58163e-06	17.481
		5	105060362	rs1842454	-0.0543676	0.012734	0.187272	G	A	9.91745e-06	18.2285
		2	102126220	rs290772	0.084254	0.0196297	0.0537468	G	A	9.9977e-06	18.4227
		2	231676041	rs10209007	0.0795424	0.0182427	0.0525205	G	C	9.59555e-06	19.0116
		3	12870886	rs6442336	0.0547729	0.0124169	0.74704	T	C	9.62565e-06	19.4583
		4	7420184	rs13105690	0.0527441	0.011818	0.715467	C	T	9.36807e-06	19.9186
		3	131371980	rs76767978	0.0699806	0.0156318	0.1183	G	A	8.17561e-06	20.0418
		6	163743050	rs6934062	0.0522397	0.0116116	0.317325	G	C	7.0948e-06	20.2403
		5	35770550	rs72738886	0.0865333	0.0190392	0.076145	T	C	8.4157e-06	20.6571
		20	50803760	rs7269302	-0.0965346	0.0212006	0.0603209	A	T	8.84341e-06	20.7334
		12	5942519	rs10774377	-0.0523003	0.0113859	0.563382	G	A	3.80899e-06	21.0996
		5	149077788	rs13179700	-0.0510953	0.0109569	0.655254	C	T	3.52111e-06	21.7464
		14	52494072	rs2273429	-0.0726191	0.0153105	0.105347	A	G	4.16869e-06	22.4969
		18	48792829	rs72915163	-0.0580246	0.0120558	0.000366368	T	C	1.39104e-06	23.165
		4	161507301	rs6814436	-0.0741858	0.0150814	0.858183	C	T	9.06296e-07	24.1968
		4	152131744	rs6815608	-0.104089	0.0210883	0.848963	C	T	3.71989e-07	24.3628
		21	40703251	rs112334273	0.0639383	0.0127404	0.277816	G	A	4.07258e-07	25.1858
		21	18567802	rs992074	-0.255441	0.0508788	0.976669	T	C	8.95385e-07	25.2062
	Coriobacteriales.id.810	17	8121332	rs11656361	0.0773006	0.017553	0.183265	A	C	8.0201e-06	19.3938
		9	136512906	rs3025411	0.0926543	0.0209468	0.106858	A	G	8.26913e-06	19.5657
		5	90471451	rs1397793	0.0498855	0.0112446	0.690651	A	G	9.77372e-06	19.6816
		19	52895166	rs12974142	0.0789796	0.0177205	0.0704613	G	A	8.51236e-06	19.8645
		7	24464799	rs62448869	-0.0486059	0.0108982	0.536077	T	A	7.87281e-06	19.8915
		15	86433579	rs11073596	-0.0510212	0.0114339	0.618798	G	T	8.14442e-06	19.9119
		7	105084680	rs13307134	-0.0565686	0.0126265	0.832535	T	C	7.79938e-06	20.0717
		3	11654412	rs2442778	0.116408	0.0258545	0.948639	A	G	9.02693e-06	20.2718
		5	125460084	rs76779974	0.0774888	0.0171877	0.0927	C	G	5.63093e-06	20.3256
		14	39660509	rs8010111	0.103377	0.0229286	0.918195	A	G	6.8962e-06	20.3279
		12	11494021	rs1816223	0.0586265	0.0129006	0.800289	G	A	4.84117e-06	20.6523
		5	459415	rs80046645	0.25584	0.0561995	0.0393236	C	G	4.65693e-06	20.7239
		20	62072077	rs67561917	-0.0714367	0.0154113	0.180609	A	G	5.39126e-06	21.4864
		10	1922731	rs11250875	0.06075	0.0130939	0.214239	T	C	4.82848e-06	21.5256
		17	37376685	rs34739816	0.0965017	0.0207666	0.0583453	G	T	3.88356e-06	21.5943
		1	176571431	rs240104	-0.0603429	0.0126849	0.285541	T	C	1.51604e-06	22.6297
		10	65799217	rs719099	0.0778402	0.0155815	0.0986689	A	G	5.43313e-07	24.9568
	Desulfovibrionales.id.3156	1	203991605	rs2692012	-0.112244	0.0253553	0.945285	G	A	2.27023e-06	19.597
		15	96161065	rs62020470	-0.0573633	0.0129462	0.179452	A	G	7.50983e-06	19.6329
		3	31133401	rs186073	0.0529219	0.0118542	0.395521	T	C	8.7444e-06	19.9309
		8	57865378	rs72647048	-0.0772459	0.0170876	0.112623	T	C	9.00285e-06	20.4357
		2	233929283	rs3935584	-0.0524466	0.0115749	0.532261	C	T	7.19747e-06	20.5305
		21	45064961	rs2838334	0.0569024	0.0124223	0.343507	G	A	4.16793e-06	20.9825
		9	15269705	rs112381107	0.21009	0.0456974	0.0477	C	T	3.21655e-06	21.1362
		16	71541641	rs9928243	-0.0544713	0.0117811	0.471824	C	A	3.96634e-06	21.3778
		9	81834426	rs17791387	-0.0727501	0.0154369	0.0953531	A	G	2.25294e-06	22.2099
		10	11855599	rs11599763	0.0554862	0.0117486	0.592243	C	T	2.60699e-06	22.3048
		17	2856662	rs4506934	-0.0953383	0.0201367	0.11806	C	T	2.42996e-06	22.416
		1	203308383	rs16851319	-0.0729137	0.0150954	0.178091	G	C	2.7029e-06	23.3308
		20	33694801	rs6058181	0.0836765	0.0166098	0.16314	C	T	2.52773e-07	25.3792
	Enterobacteriales.id.3468	11	22379097	rs11026530	0.0822408	0.0186379	0.149924	T	C	9.42692e-06	19.4707
		13	110840418	rs79757635	0.0758597	0.0171286	0.138097	C	A	9.31859e-06	19.6146
		16	54327745	rs35673018	0.0899642	0.0202934	0.0895044	G	A	7.63115e-06	19.653
		18	55145547	rs504442	0.084159	0.0189479	0.105133	T	G	5.17095e-06	19.7278
		17	13521040	rs4792380	0.115598	0.0257683	0.0305641	A	T	9.48965e-06	20.1247
		14	27718039	rs61973590	-0.0605392	0.0133696	0.355541	C	G	8.53532e-06	20.5039
		11	2563450	rs111229068	0.110561	0.0241719	0.0787084	A	T	3.65359e-06	20.921
		2	4015933	rs80319214	0.0990404	0.0215877	0.0759204	C	G	6.95312e-06	21.0481
		2	42133542	rs2374342	0.0582927	0.0126195	0.41417	C	A	4.51617e-06	21.3375
		20	55340092	rs62210023	0.0606754	0.0130125	0.345501	A	G	3.13163e-06	21.7422
		18	57672335	rs78143293	-0.0848521	0.0170415	0.121505	A	G	1.19564e-06	24.7919
	Erysipelotrichales.id.2148	8	2954952	rs7826267	0.0839071	0.0199131	0.931805	G	T	9.28453e-06	17.755
		14	80357610	rs56970041	0.0724145	0.0164471	0.0618658	T	G	5.40344e-06	19.3853
		1	64139196	rs1884466	-0.0475363	0.0106939	0.519478	C	T	9.52708e-06	19.7596
		1	97457427	rs290833	-0.0497374	0.0111376	0.49384	T	G	8.02897e-06	19.9427
		5	3002546	rs1074800	-0.0492438	0.010887	0.581121	G	A	6.14582e-06	20.4591
		14	48997206	rs4078432	0.0608929	0.0133764	0.827309	T	C	4.23107e-06	20.7231
		13	40385457	rs17530232	0.10305	0.0224648	0.0534813	A	G	2.79126e-06	21.0422
		14	56156504	rs8003149	0.0538798	0.0116888	0.332865	C	T	4.08479e-06	21.2477
		10	133897233	rs10781552	-0.0552212	0.0116074	0.279655	C	T	2.33115e-06	22.633
		17	70327224	rs35161940	-0.0806041	0.0167641	0.106491	T	C	1.8451e-06	23.1182
		18	5830507	rs7234058	-0.0945759	0.0194091	0.0904828	T	C	9.12347e-07	23.7438
		3	195793712	rs2300774	-0.0524152	0.0106784	0.560338	A	G	8.95468e-07	24.0936
		8	38803551	rs62504403	0.0681159	0.0127883	0.195163	C	T	1.12264e-07	28.3708
	Gastranaerophilales.id.1591	15	62055753	rs8028558	0.08346	0.0188504	0.35804	A	G	9.78228e-06	19.6027
		18	1008278	rs789069	-0.10413	0.0234459	0.140829	A	C	6.5001e-06	19.725
		17	53906328	rs28678345	0.213083	0.0471377	0.0486081	T	C	8.05954e-06	20.4344
		9	24648997	rs113884518	-0.20591	0.0455376	0.0245958	T	C	7.7398e-06	20.4463
		9	122046549	rs1221147	-0.126305	0.0279161	0.849444	A	T	4.85959e-06	20.4706
		11	2937631	rs367480	0.0841649	0.0185948	0.641695	A	G	7.52419e-06	20.487
		7	20010624	rs73074665	0.164631	0.0356037	0.065055	A	T	3.62376e-06	21.3812
		15	100747683	rs79790072	0.226103	0.0488017	0.0308015	T	C	3.5381e-06	21.4656
		1	230523039	rs16851659	-0.0895168	0.0186555	0.341432	G	C	1.27025e-06	23.0248
		9	115975389	rs4129395	0.0904264	0.0185253	0.485936	G	A	1.21742e-06	23.8265
		16	80493705	rs11150282	0.098235	0.0197127	0.359169	T	C	7.36055e-07	24.8336
		3	14306949	rs9864379	-0.160521	0.0292752	0.149804	T	C	4.65876e-08	30.0652
	Lactobacillales.id.1800	3	184371224	rs74663707	0.0982594	0.0224613	0.065387	C	T	8.39557e-06	19.1372
		2	231723657	rs1595463	0.0479749	0.0108801	0.537687	C	A	7.44355e-06	19.443
		14	97526750	rs2370083	-0.08054	0.0180992	0.0639231	G	T	8.33489e-06	19.8018
		4	184681021	rs111552159	0.128854	0.0287397	0.0451656	C	G	8.30807e-06	20.1016
		11	8332350	rs12797734	0.0571279	0.0127113	0.261196	T	C	7.76515e-06	20.1984
		7	36349586	rs78938557	0.10553	0.0233581	0.0296017	T	C	2.31089e-06	20.4116
		14	33200623	rs11627423	0.0499263	0.0109744	0.366959	C	A	5.08757e-06	20.6965
		19	51959855	rs34989881	0.113479	0.0246452	0.0490367	A	G	4.09355e-06	21.2015
		1	200418805	rs57872228	-0.0688415	0.0146994	0.118737	C	T	2.5825e-06	21.9332
		4	98049499	rs11730038	-0.0605384	0.0129052	0.293063	G	A	5.09742e-06	22.0056
		12	100585559	rs11110282	-0.10239	0.0217849	0.0487385	A	G	3.95667e-06	22.0904
		6	67570929	rs74352383	-0.103396	0.021758	0.0829341	T	A	1.88027e-06	22.5824
		3	4800550	rs1962325	-0.0546878	0.0115069	0.661375	G	C	1.96232e-06	22.5873
		5	174173171	rs77558518	-0.106466	0.0223484	0.0952512	A	G	1.67436e-06	22.6949
		13	24973509	rs9581006	-0.22583	0.0469228	0.962634	T	C	1.76596e-06	23.163
		17	40835649	rs4028634	-0.0532915	0.01101	0.634703	C	T	1.34806e-06	23.4283
		3	94153993	rs76717940	0.160943	0.0327	0.0567947	T	A	6.55315e-07	24.2242
		16	991253	rs35344081	0.0642442	0.0127358	0.263301	G	A	4.16064e-07	25.4458
	Methanobacteriales.id.120	12	43701132	rs12825290	-0.216781	0.0493496	0.060835	C	G	6.07561e-06	19.2963
		11	89349287	rs11018665	0.111465	0.0250516	0.241556	A	T	6.51869e-06	19.7973
		19	28827760	rs6508769	-0.153519	0.0344519	0.852523	C	T	8.22527e-06	19.8563
		7	10773932	rs73068003	-0.15814	0.0351803	0.0966512	G	T	8.44578e-06	20.2062
		19	46439321	rs10424197	0.111274	0.0247517	0.744759	A	G	9.27897e-06	20.2105
		3	2086167	rs4257531	0.164498	0.0364959	0.10599	G	A	7.44338e-06	20.3158
		5	178160975	rs56131665	0.178661	0.039298	0.0934	G	A	6.17988e-06	20.669
		12	21338861	rs75208022	-0.227245	0.048763	0.0944967	C	T	5.92107e-06	21.7174
		4	104418307	rs894996	0.216999	0.0449076	0.0708561	C	A	1.87556e-06	23.3494
		3	15053083	rs6776814	-0.199566	0.0411825	0.0205029	T	C	1.63061e-06	23.4827
		13	41956181	rs73457410	0.21534	0.0436695	0.0634274	A	G	1.40854e-06	24.316
	MollicutesRF9.id.11579	1	61850864	rs12566890	-0.103134	0.0241775	0.131606	T	G	8.11204e-06	18.1962
		3	184193482	rs3932485	0.0626209	0.0141623	0.391252	C	T	9.92865e-06	19.5511
		11	112386785	rs949341	-0.0656602	0.0147216	0.720238	A	G	7.73286e-06	19.8927
		9	116711241	rs7853673	0.0624389	0.0139833	0.536665	A	G	6.73256e-06	19.9384
		7	4105705	rs7801843	-0.0869495	0.0194509	0.152533	A	G	9.46891e-06	19.9827
		3	3771148	rs76373661	0.0908218	0.0202986	0.1133	G	A	5.15941e-06	20.0193
		3	165846506	rs13100746	0.0638979	0.0142685	0.444881	C	T	7.28853e-06	20.0547
		8	15406830	rs11779863	-0.0772768	0.0172171	0.158855	G	A	6.68852e-06	20.1455
		5	176287195	rs10071529	-0.125105	0.0278674	0.890902	C	G	8.6441e-06	20.1538
		1	109845252	rs638542	0.070592	0.0157049	0.712092	A	G	5.17285e-06	20.2042
		10	3521459	rs515984	0.0875451	0.0190685	0.883669	C	T	6.61363e-06	21.0781
		2	177374176	rs62188991	-0.110864	0.0241355	0.0596305	G	C	5.26708e-06	21.0993
		22	42741466	rs739151	-0.0652658	0.0139773	0.485428	G	C	3.09286e-06	21.8034
		14	46519718	rs74603314	0.230767	0.0489701	0.0402066	T	C	2.27641e-06	22.2068
		5	17443654	rs7706512	-0.0657351	0.0138979	0.477385	A	G	2.27206e-06	22.3716
		7	82536037	rs17235252	-0.122002	0.0255463	0.119213	T	C	2.15879e-06	22.8075
	NB1n.id.3953	19	887824	rs2930903	0.0908335	0.0209434	0.360478	C	G	6.84353e-06	18.8104
		15	97318671	rs60775321	-0.0962425	0.0213842	0.289149	T	C	7.10461e-06	20.2557
		2	200778866	rs166849	-0.0911053	0.0202239	0.584633	A	G	7.73891e-06	20.2935
		20	3405239	rs8126061	-0.159135	0.0351904	0.126078	T	C	7.36326e-06	20.4495
		13	70306831	rs9542068	0.0990709	0.0218149	0.334843	T	C	6.52334e-06	20.6246
		2	234081324	rs13385922	0.0929494	0.0201348	0.34685	T	C	3.96826e-06	21.3107
		10	127094261	rs55921101	-0.109245	0.0236201	0.236119	A	T	4.32136e-06	21.3914
		15	81694972	rs4383094	-0.149188	0.0320662	0.858592	C	T	4.28134e-06	21.6458
		14	39425971	rs72671304	0.172322	0.0370028	0.0749479	T	C	3.79577e-06	21.6876
		5	10737802	rs267959	-0.0988612	0.0209676	0.724175	G	A	2.61993e-06	22.2308
		11	91589600	rs11606187	-0.154539	0.0326288	0.144262	A	G	3.30583e-06	22.4323
		10	98619568	rs7911787	-0.223071	0.0470232	0.0317996	G	T	3.38821e-06	22.5041
		6	68934648	rs13219468	0.115344	0.0236958	0.286817	G	C	1.40637e-06	23.6945
		10	2095726	rs11251024	0.104201	0.0206737	0.26504	G	A	6.62796e-07	25.4043
		8	18229020	rs2172426	0.10212	0.0198947	0.595371	T	C	3.17424e-07	26.3479
		7	1321675	rs60583455	0.108934	0.021177	0.3757	T	C	2.59579e-07	26.4605
	Pasteurellales.id.3688	17	64535013	rs9895850	-0.176406	0.041017	0.0441948	T	C	9.0826e-06	18.4969
		17	32862601	rs16970009	0.187381	0.0429572	0.0199356	A	G	7.31526e-06	19.0274
		15	73477482	rs12050685	-0.0670948	0.015239	0.281253	A	G	9.18523e-06	19.385
		16	48742489	rs111582866	-0.113957	0.0256403	0.0879496	G	A	7.06627e-06	19.7531
		7	116918060	rs6972479	-0.0781862	0.0175366	0.206433	A	G	7.74819e-06	19.8779
		16	84977389	rs9938097	0.0710386	0.0158024	0.610134	C	T	8.22602e-06	20.2089
		9	6818307	rs62568866	-0.118018	0.0259206	0.105922	T	A	7.2267e-06	20.7303
		20	5412480	rs731534	-0.0986502	0.0216316	0.112397	C	G	9.46303e-06	20.7979
		3	97972214	rs73139353	-0.222573	0.0484634	0.0885933	A	C	8.71325e-06	21.092
		22	26891808	rs4822728	0.0685479	0.0149032	0.482489	T	C	4.71846e-06	21.1558
		5	26531908	rs72756943	0.13988	0.0303029	0.067313	G	A	3.3522e-06	21.308
		12	115491973	rs35510	0.122729	0.0264958	0.0785	A	G	4.01578e-06	21.4556
		9	22718481	rs10965428	-0.119902	0.0258219	0.0557087	C	A	4.29151e-06	21.5614
		20	57274077	rs6092684	0.0684647	0.014674	0.429007	A	T	3.44057e-06	21.7689
		11	9951672	rs10840326	-0.0717634	0.0149229	0.366856	C	G	1.43843e-06	23.1259
		9	105650242	rs78909003	-0.241159	0.0498372	0.0552137	T	C	2.04894e-06	23.4153
		10	94306385	rs76022354	0.24289	0.0500406	0.0499038	C	T	1.82856e-06	23.5599
		6	129224488	rs12191680	0.102214	0.0197189	0.10157	C	G	3.04902e-07	26.8692
		6	55448491	rs9382510	-0.0881865	0.0169965	0.264048	C	T	2.476e-07	26.9206
	Rhodospirillales.id.2667	16	88554243	rs13336560	-0.0695313	0.0157065	0.542777	C	T	9.74675e-06	19.5976
		3	84471266	rs55876211	-0.0865002	0.0195197	0.172	C	T	7.87318e-06	19.6376
		5	67577051	rs3730086	0.0800354	0.0178737	0.251833	A	G	7.98252e-06	20.051
		4	134248015	rs77304857	-0.0997433	0.0222165	0.192812	C	A	6.02033e-06	20.1565
		10	2670553	rs4278423	0.105215	0.0233778	0.0629925	T	C	3.98043e-06	20.2557
		22	27173098	rs4822789	0.0727755	0.0159522	0.386501	G	C	7.32723e-06	20.8127
		10	113419797	rs11591293	0.0722755	0.0158186	0.424982	G	T	4.68533e-06	20.8759
		12	73139398	rs61933850	0.164663	0.0360285	0.136393	G	A	6.99874e-06	20.8881
		5	27945645	rs1549633	0.0996735	0.0216667	0.115452	A	C	3.88025e-06	21.1628
		8	131958403	rs7001029	0.120726	0.0260989	0.0929138	C	T	2.83067e-06	21.3972
		5	119372737	rs1035406	-0.114725	0.0247994	0.115704	G	A	4.07165e-06	21.401
		15	61775734	rs11630875	0.0945198	0.0202139	0.12688	T	C	3.70382e-06	21.8648
		2	225633812	rs3754624	0.094128	0.0198389	0.176145	C	T	2.68368e-06	22.5114
		2	169033340	rs76784716	0.136039	0.0284399	0.11363	A	G	1.31383e-06	22.8808
		3	13726736	rs9813022	-0.0830794	0.0162642	0.374069	A	G	3.07213e-07	26.0928
	Selenomonadales.id.2165	10	115597993	rs4463806	0.0543966	0.0129365	0.807825	C	T	7.80657e-06	17.6811
		7	75609677	rs1135612	0.0529785	0.0119177	0.21035	G	A	9.26296e-06	19.7613
		21	34377485	rs2834062	0.0489057	0.0108842	0.313642	A	G	8.43918e-06	20.1895
		10	80086072	rs1649999	0.0748989	0.0166458	0.0971645	A	G	7.58124e-06	20.2461
		10	5579818	rs9423647	0.047817	0.0105282	0.558374	G	A	6.06108e-06	20.628
		9	124912908	rs61249479	0.0777075	0.0168628	0.154995	A	C	2.95474e-06	21.2357
		8	41231597	rs1447205	0.0502053	0.0108382	0.640634	C	G	2.93326e-06	21.4578
		7	22817571	rs4722181	0.0501306	0.0105798	0.470767	T	G	2.00111e-06	22.4518
		3	142135117	rs13086907	0.0625312	0.0131735	0.222276	G	A	1.95488e-06	22.5316
		15	101245088	rs71405394	-0.114178	0.02405	0.068944	G	A	2.16631e-06	22.539
		4	17413426	rs73232831	-0.151829	0.0314932	0.0351679	G	A	1.87452e-06	23.2421
		16	21249925	rs60274479	-0.0659623	0.0134137	0.198239	T	C	1.1623e-06	24.1821
		5	165266628	rs1643968	-0.0565284	0.0112298	0.359226	T	C	4.14601e-07	25.339
	Verrucomicrobiales.id.4030	20	31867840	rs941682	-0.0631436	0.0143767	0.274107	G	A	9.60993e-06	19.2904
		1	41074472	rs61779207	-0.0758309	0.0167762	0.22201	G	A	6.7228e-06	20.4317
		1	105422565	rs11184341	-0.0655342	0.0142231	0.724797	C	G	4.13409e-06	21.2299
		12	130309670	rs111862613	0.090699	0.0196746	0.174663	T	C	3.73844e-06	21.2517
		10	5064327	rs4242783	-0.0689292	0.0147693	0.717497	A	G	2.63615e-06	21.7814
		15	97570657	rs12908520	0.0618926	0.0130946	0.427637	G	A	2.17165e-06	22.3405
		18	49473635	rs117107102	0.204683	0.0431572	0.0466142	A	G	2.91823e-06	22.4935
		4	100544188	rs74542928	0.112164	0.0236422	0.0479113	T	C	1.63222e-06	22.5077
		11	130280667	rs4936098	-0.0648843	0.0135928	0.651401	G	A	1.1222e-06	22.7856
		16	81063149	rs2602429	-0.0746844	0.0156194	0.739894	T	C	2.58297e-06	22.8629
		6	56341481	rs9349825	-0.0704036	0.0147128	0.189901	A	G	2.53688e-06	22.8981
		4	95027272	rs11729256	0.0749798	0.0150177	0.169918	T	C	6.73085e-07	24.9277
	Victivallales.id.2254	15	101242690	rs1002941	-0.105025	0.0233484	0.755044	A	G	8.14836e-06	20.2335
		13	20687179	rs2031282	0.122368	0.0270329	0.184253	A	G	4.38258e-06	20.4904
		1	11943792	rs72640280	0.220207	0.0486196	0.0555598	A	G	5.18036e-06	20.5135
		3	6223568	rs73113483	-0.131217	0.0288713	0.12407	T	A	8.66343e-06	20.6561
		5	94720245	rs2731834	-0.109438	0.023693	0.760307	G	C	4.24356e-06	21.3352
		7	146795379	rs11770843	0.109431	0.0234879	0.329099	C	T	1.9073e-06	21.7066
		15	25162535	rs17114848	0.152377	0.0324332	0.0991392	G	A	4.05864e-06	22.0729
		21	21023966	rs2825714	-0.13741	0.0289246	0.170394	A	G	1.72211e-06	22.5685
		20	61394262	rs77599476	0.230292	0.0480168	0.055551	A	G	1.86132e-06	23.0023
		9	111086170	rs62570196	-0.21635	0.0439866	0.0427054	C	T	1.07924e-06	24.1921
Genus	Actinomyces id.423	10	121356829	rs10787984	0.094316	0.0213513	0.102385	G	C	9.62299e-06	19.5129
		3	101352439	rs71315246	-0.0969809	0.021925	0.135547	A	G	9.82969e-06	19.5656
		6	169224781	rs4073240	0.0749687	0.0167368	0.380796	G	A	7.94273e-06	20.0639
		15	99492313	rs2715439	-0.0746684	0.0164822	0.529246	T	C	6.27004e-06	20.5231
		6	133007480	rs35011108	0.232634	0.0512044	0.0673288	A	G	6.33826e-06	20.6411
		10	4782841	rs4146653	0.0985224	0.0214182	0.14163	G	A	4.49645e-06	21.1594
		10	127532121	rs7915461	-0.18776	0.0401636	0.931858	C	T	5.91984e-06	21.8545
		6	67207371	rs34583783	0.126596	0.0268461	0.0606788	G	T	4.48528e-06	22.2371
	Adlercreutzia id.812	11	98386085	rs11604400	-0.102524	0.0234834	0.104295	C	T	9.74473e-06	19.0603
		10	135204950	rs1046175	-0.112758	0.0255994	0.930191	G	C	6.35887e-06	19.4015
		3	105355971	rs55719207	-0.0699243	0.0158036	0.40071	G	A	9.60506e-06	19.5769
		17	48864179	rs9915817	-0.0749219	0.016833	0.70984	C	T	8.21675e-06	19.8105
		5	31991834	rs12522517	-0.104884	0.0234695	0.150978	A	T	4.41255e-06	19.9715
		1	69444163	rs6664405	-0.0953084	0.0210752	0.14681	T	C	5.2342e-06	20.4512
		7	48844151	rs13231526	0.143237	0.0311654	0.081037	C	A	4.8136e-06	21.1235
		6	123909083	rs9490822	-0.0734512	0.0155789	0.451219	C	T	2.54419e-06	22.2292
		18	75009770	rs2717140	-0.119225	0.0251081	0.0985231	C	T	2.04593e-06	22.5479
		1	201061818	rs2147798	-0.0922959	0.0192121	0.750161	G	C	1.39878e-06	23.0789
		5	94059857	rs80078995	-0.11324	0.0232586	0.144906	A	T	1.57358e-06	23.7046
		4	171281359	rs7680684	0.083381	0.0168901	0.658023	T	C	9.769e-07	24.3708
	Akkermansia id.4037	20	31867840	rs941682	-0.0632957	0.0143777	0.274107	G	A	9.17128e-06	19.3807
		1	41074472	rs61779207	-0.0760539	0.0167769	0.22201	G	A	6.32121e-06	20.5504
		1	105422565	rs11184341	-0.0655855	0.0142236	0.724797	C	G	4.0635e-06	21.2616
		12	130309670	rs111862613	0.0911199	0.0196748	0.174663	T	C	3.39234e-06	21.4489
		10	5064327	rs4242783	-0.0685454	0.0147701	0.717497	A	G	2.99799e-06	21.5372
		15	97570657	rs12908520	0.061772	0.0130954	0.427637	G	A	2.2648e-06	22.2508
		18	49473635	rs117107102	0.204406	0.0431629	0.0466142	A	G	3.01141e-06	22.4267
		4	100544188	rs74542928	0.112623	0.0236434	0.0479113	T	C	1.4802e-06	22.69
		16	81063149	rs2602429	-0.0745352	0.0156201	0.739894	T	C	2.71569e-06	22.7696
		11	130280667	rs4936098	-0.0649225	0.0135934	0.651401	G	A	1.1036e-06	22.8105
		6	56341481	rs9349825	-0.0703407	0.0147133	0.189901	A	G	2.59884e-06	22.8556
		4	95027272	rs11729256	0.0750473	0.0150184	0.169918	T	C	6.58385e-07	24.9702
	Alistipes id.968	10	127787142	rs2290844	0.0813969	0.0191632	0.111813	C	T	9.10144e-06	18.0418
		8	144428720	rs2450745	-0.080524	0.0184702	0.070019	A	C	7.11836e-06	19.0067
		11	130887552	rs2875322	0.0580945	0.0131432	0.830307	C	T	8.77708e-06	19.5374
		13	38057357	rs1107244	0.0758558	0.0171182	0.0774622	G	A	3.59062e-06	19.6364
		20	41191335	rs4810359	-0.0652428	0.0146155	0.123412	A	G	7.4967e-06	19.9268
		2	178000949	rs12990744	-0.0776618	0.0172986	0.104616	C	T	8.20729e-06	20.1555
		9	112120264	rs62576416	0.0492647	0.0109733	0.3976	T	C	7.50361e-06	20.1557
		5	177755179	rs11958296	-0.0981222	0.0218272	0.0452121	A	G	9.29566e-06	20.2087
		17	52776479	rs34417064	-0.048202	0.0106868	0.451195	A	G	7.00745e-06	20.3439
		9	14080129	rs1689282	-0.0520061	0.0113942	0.323058	A	C	5.27582e-06	20.8325
		21	40580258	rs8130320	-0.049002	0.010717	0.557569	A	G	4.83615e-06	20.9065
		7	135778919	rs67281112	0.0634575	0.0137846	0.203773	G	C	3.9158e-06	21.1923
		11	17511427	rs7129639	0.0524955	0.0109584	0.665655	A	C	1.78423e-06	22.9483
		1	19790706	rs67705352	-0.0532404	0.0110864	0.3738	T	G	1.65124e-06	23.0622
		7	62443498	rs11769002	-0.0528793	0.0109389	0.415596	G	A	1.44961e-06	23.3681
	Allisonella id.2174	18	75370866	rs685403	-0.175203	0.0404474	0.131664	G	C	4.88394e-06	18.763
		7	137968010	rs76904847	0.148523	0.0334857	0.176904	G	A	6.08751e-06	19.6729
		11	88632972	rs594561	-0.112231	0.0251681	0.487693	T	C	9.41109e-06	19.885
		10	122413451	rs7898615	0.167966	0.0373586	0.136126	T	G	8.87279e-06	20.2144
		12	28018998	rs35110698	-0.146322	0.0320852	0.147472	T	C	5.72321e-06	20.7974
		5	114286707	rs1901739	-0.115769	0.0248626	0.464063	G	T	3.58798e-06	21.6816
		2	33607071	rs6742198	-0.149152	0.0316484	0.757316	A	G	3.34511e-06	22.2103
		9	100150556	rs35778461	0.146679	0.0297186	0.228393	C	T	1.20629e-06	24.3601
		9	79110160	rs602075	-0.168974	0.0296976	0.736018	G	A	3.56574e-08	32.3741
	Alloprevotella id.961	21	36053643	rs2154444	-0.138234	0.0308961	0.735507	G	T	8.36758e-06	20.0181
		3	79794395	rs17380632	0.125564	0.0280409	0.233318	A	T	9.27129e-06	20.0515
		1	234126516	rs4364940	0.126418	0.0282207	0.305235	A	G	8.58361e-06	20.067
		4	189076705	rs58212166	-0.161506	0.0359102	0.183173	A	G	7.93615e-06	20.2275
		21	40993008	rs34619204	-0.156037	0.0344392	0.17247	G	A	8.84199e-06	20.5281
		3	152805600	rs4680035	0.119599	0.0259446	0.385814	G	A	4.99057e-06	21.2501
		8	69994816	rs12675596	0.145669	0.0290678	0.2445	G	T	9.63718e-07	25.1137
	Anaerofilum id.2053	12	67167461	rs4244069	0.146775	0.0326594	0.8734	A	G	9.81206e-06	20.197
		9	104339812	rs9299345	-0.1364	0.0302372	0.0954385	T	C	8.04304e-06	20.3491
		2	76698142	rs17012738	0.0903417	0.0200239	0.491059	T	G	7.24169e-06	20.3554
		2	3838940	rs1563175	0.0923834	0.0202157	0.457559	A	C	5.53847e-06	20.8838
		17	6450532	rs356049	0.132603	0.0289802	0.1859	G	A	6.55843e-06	20.9365
		10	125294406	rs17105491	-0.193107	0.0411187	0.061526	G	C	1.56819e-06	22.0555
		14	30991358	rs17096874	-0.126337	0.0268919	0.210861	C	T	2.86029e-06	22.0708
		11	1051715	rs10794359	0.0953524	0.02006	0.53417	C	T	2.23496e-06	22.5944
		1	247145690	rs4506496	-0.10309	0.0212861	0.705279	A	G	1.48659e-06	23.4553
		3	129686434	rs712981	0.10076	0.0202902	0.384015	A	C	6.83109e-07	24.6606
		2	191139151	rs79598899	0.182586	0.0357284	0.0468513	C	T	3.74731e-07	26.1161
		12	117811409	rs816292	-0.113003	0.02204	0.295098	T	C	2.6404e-07	26.288
	Anaerostipes id.1991	1	67595108	rs13376554	0.197389	0.0458642	0.0255521	A	T	7.72058e-06	18.5224
		11	105615253	rs10502061	0.0835752	0.0192017	0.114917	A	G	7.93542e-06	18.9442
		9	1582701	rs6474958	0.0500065	0.0112001	0.689068	G	A	6.74481e-06	19.9347
		19	1497547	rs78735375	-0.137429	0.0305304	0.0401439	A	C	5.33384e-06	20.2624
		8	128397494	rs7823228	0.0621085	0.0136614	0.829346	C	G	5.84198e-06	20.6686
		3	171100102	rs2014785	0.0515687	0.0112199	0.442462	T	C	4.68058e-06	21.1249
		17	2850737	rs60983350	-0.0539901	0.0116575	0.363766	G	A	4.42059e-06	21.4495
		2	39351569	rs6726833	-0.0877497	0.0189408	0.0793784	C	A	3.32216e-06	21.4632
		9	13525082	rs3900776	-0.110013	0.0236302	0.0281166	G	A	2.74764e-06	21.6747
		4	169690814	rs6854026	0.0508482	0.0109075	0.438555	C	T	3.1958e-06	21.7321
		2	228018671	rs2396460	0.0512653	0.0109555	0.51506	C	T	2.91092e-06	21.8969
		21	25873624	rs62215703	0.0644965	0.0136702	0.214946	G	A	1.9777e-06	22.2599
		2	142774333	rs62157625	0.088573	0.0185548	0.123531	T	C	1.44907e-06	22.7872
		10	117383184	rs2804244	0.053089	0.0110983	0.617104	G	A	2.04052e-06	22.8821
		16	77574020	rs7193624	-0.0750642	0.0150723	0.916615	T	C	5.35476e-07	24.8031
	Anaerotruncus id.2054	11	89040226	rs11018566	-0.156465	0.0366032	0.0527543	A	G	6.13705e-06	18.2724
		8	74713100	rs12056802	0.0774194	0.0177178	0.127219	C	G	6.12675e-06	19.0933
		12	76523655	rs34449434	-0.0497004	0.0113402	0.394731	A	C	9.85054e-06	19.2078
		2	211663702	rs17734739	0.0660052	0.014908	0.140386	T	C	7.4278e-06	19.6028
		15	33459867	rs6494922	0.0903106	0.0202257	0.0540531	A	G	6.62369e-06	19.9375
		3	150855371	rs1431492	-0.0654996	0.0146188	0.156935	C	T	7.35563e-06	20.0749
		4	172808992	rs7675045	-0.0497815	0.0110573	0.46647	A	T	6.91879e-06	20.2693
		11	54908652	rs2704155	-0.106235	0.0234815	0.959528	T	A	5.41826e-06	20.4684
		14	77502546	rs7155595	0.0539336	0.0118903	0.301949	C	A	7.54988e-06	20.5747
		14	30418008	rs10150232	0.0567088	0.0124877	0.199628	A	G	6.67667e-06	20.6222
		4	88163243	rs115414803	-0.144356	0.0317524	0.062146	A	C	6.83471e-06	20.6689
		6	165015261	rs9347879	0.050618	0.011049	0.48869	T	C	4.22328e-06	20.9877
		2	12200752	rs4669806	0.0576389	0.0122994	0.213128	G	T	2.42058e-06	21.9616
		14	30607199	rs8005030	0.0554447	0.0117854	0.33204	C	T	2.28297e-06	22.1325
		9	78630894	rs1272208	0.0611743	0.0129831	0.76166	T	G	4.27986e-06	22.2014
		13	38058413	rs6563550	0.0877135	0.0176745	0.0774536	T	C	2.34515e-07	24.6285
	Bacteroides id.918	1	102960989	rs1340391	-0.0592004	0.0132244	0.1354	T	C	6.73008e-06	20.04
		3	62019400	rs2366421	-0.0528153	0.0117124	0.179846	T	A	7.64945e-06	20.3342
		6	41519430	rs13207588	-0.059205	0.0131195	0.196748	A	G	7.48497e-06	20.3649
		3	77215327	rs66710942	-0.0488038	0.0107412	0.476211	T	C	5.8626e-06	20.6444
		14	22045949	rs2023437	-0.0782325	0.0167634	0.124053	T	C	5.01822e-06	21.7796
		9	112855426	rs495004	-0.0607475	0.0129865	0.227467	C	G	3.4209e-06	21.8813
		13	24910476	rs9507307	0.0604456	0.0129128	0.242974	C	T	2.12711e-06	21.9123
		19	24342250	rs17619981	0.0880978	0.0187002	0.135248	T	G	2.68683e-06	22.1941
		6	29143451	rs28757219	0.0818398	0.0170319	0.122068	T	A	1.2942e-06	23.0889
		20	58605432	rs66474973	0.0812515	0.0164479	0.1153	G	T	6.80973e-07	24.4029
		1	10644351	rs11585893	-0.0740746	0.0147633	0.246396	A	G	1.79511e-06	25.1751
		3	10593224	rs6795673	0.0538565	0.0105251	0.477705	C	T	3.37909e-07	26.1833
	Barnesiella id.944	1	206216607	rs28479800	-0.09152	0.0210002	0.113081	A	T	7.93414e-06	18.9926
		6	148601905	rs11155559	0.0956023	0.0212961	0.0919871	T	C	8.91908e-06	20.1529
		4	102616869	rs72684847	-0.114369	0.0253873	0.0759095	T	C	6.76176e-06	20.2947
		8	25834694	rs28418786	-0.0791324	0.0174957	0.11057	C	G	6.47635e-06	20.4572
		8	105458416	rs76181748	-0.0778559	0.017164	0.23031	C	T	6.77657e-06	20.5753
		5	54107036	rs77455852	-0.0891491	0.0195601	0.151202	T	G	3.16352e-06	20.7726
		15	87145913	rs12909713	-0.0550716	0.0120039	0.488933	C	T	4.94527e-06	21.048
		2	180020849	rs113258194	0.098992	0.0214121	0.1024	A	G	7.31122e-06	21.3738
		3	44327429	rs62251337	0.0690763	0.0149374	0.85785	G	A	4.2416e-06	21.3849
		4	114546595	rs79795328	-0.0818645	0.0176441	0.13864	A	G	4.23302e-06	21.5274
		6	23435415	rs199035	0.0559495	0.0119716	0.555217	G	A	3.00296e-06	21.8418
		7	10076378	rs2057922	-0.0915241	0.0194623	0.83895	C	G	3.82631e-06	22.1148
		7	122021518	rs13242616	0.0583747	0.0123176	0.678839	C	T	2.29018e-06	22.4593
		3	181589155	rs35177866	0.0917125	0.0190133	0.0776285	A	G	2.94761e-06	23.2671
		12	54872438	rs60316894	-0.121478	0.025184	0.0596	C	T	1.19064e-06	23.2673
		6	110831148	rs2428166	-0.165859	0.0337309	0.0141115	G	A	8.50883e-07	24.1781
		4	5730954	rs2276875	-0.0697176	0.0139537	0.261506	A	G	4.65029e-07	24.9635
	Bifidobacterium id.436	22	18354272	rs5746486	-0.0536216	0.0120801	0.388148	T	C	8.99953e-06	19.7033
		1	207003374	rs12022129	-0.0619356	0.0138937	0.724563	A	G	7.9965e-06	19.8722
		10	126089703	rs2491158	-0.0712624	0.015983	0.866668	A	G	8.04711e-06	19.8794
		7	48090746	rs2686790	-0.070741	0.0157926	0.852317	C	T	7.49894e-06	20.0648
		4	1517826	rs55888705	0.0546319	0.0121139	0.281044	A	G	6.67022e-06	20.3388
		5	521096	rs4957061	0.0534239	0.0117431	0.423069	T	C	5.77936e-06	20.6969
		5	142793467	rs73797465	-0.0953566	0.0209236	0.0865	T	G	4.38157e-06	20.7696
		21	31861790	rs75344046	0.232354	0.0505979	0.0469355	C	T	4.86351e-06	21.088
		17	72897722	rs540489	-0.0637641	0.0138746	0.824157	T	G	5.19457e-06	21.1209
		5	169748189	rs76671854	-0.0846055	0.0184003	0.124208	C	G	3.95667e-06	21.1421
		6	14617591	rs857444	0.0558234	0.0121219	0.369045	C	T	3.571e-06	21.2076
		2	189805784	rs62181700	-0.0624643	0.0131205	0.246833	G	A	2.17245e-06	22.6654
		2	49906864	rs4567981	0.0562084	0.0117923	0.525644	T	A	1.92832e-06	22.7198
		12	20378911	rs10841473	-0.0624207	0.0129438	0.230868	G	C	1.6452e-06	23.2559
		13	112859829	rs7322849	0.112428	0.0201813	0.0914634	T	C	1.08368e-08	31.0349
	Bilophila id.3170	18	3765773	rs4798126	0.073288	0.016799	0.195758	G	A	7.14661e-06	19.0326
		17	9121579	rs9899990	-0.102702	0.0233878	0.0842503	A	G	9.06692e-06	19.2832
		13	102402685	rs11069458	0.0680947	0.015503	0.814082	C	T	7.71543e-06	19.2928
		7	9510367	rs2713349	-0.0617228	0.0140174	0.702418	T	A	8.63257e-06	19.389
		8	90878338	rs60178956	-0.0624818	0.0141485	0.227904	G	A	8.0562e-06	19.5023
		7	123174986	rs1917709	0.118509	0.026742	0.0537	A	T	7.36953e-06	19.6388
		12	100786847	rs1969927	-0.0564589	0.0126935	0.663223	A	G	9.07215e-06	19.7835
		7	47211732	rs2728491	0.0627416	0.0139456	0.760949	T	G	6.33257e-06	20.2412
		14	67640571	rs8013541	-0.0571991	0.0125673	0.431265	A	T	5.47533e-06	20.7155
		8	109990939	rs72676854	0.123209	0.026882	0.0518141	T	C	5.62264e-06	21.0069
		15	50011554	rs542415	-0.0613623	0.0133436	0.390103	T	C	4.70945e-06	21.1474
		1	103299921	rs1241171	-0.0692654	0.0150148	0.144264	G	A	4.24033e-06	21.2811
		3	194419531	rs6793291	-0.112729	0.0241633	0.94752	A	C	3.11322e-06	21.765
		20	61980991	rs3827020	0.0766479	0.0160642	0.195209	C	T	1.78875e-06	22.7658
		9	4940871	rs1571225	-0.0826826	0.0170621	0.834347	T	C	1.1229e-06	23.4835
		7	138583840	rs7802841	-0.0670097	0.0137701	0.697583	A	C	1.76954e-06	23.6811
		6	20505628	rs116261629	0.128112	0.0261358	0.0927479	G	C	8.62323e-07	24.0275
	Blautia id.1992	1	219117743	rs2788271	0.0575596	0.0133492	0.827575	G	T	7.16391e-06	18.592
		1	175757311	rs115043014	-0.206605	0.043992	0.0172056	G	A	5.18597e-06	22.0564
	Butyricicoccus id.2055	18	22899113	rs75238760	0.0619423	0.0139942	0.132838	T	A	6.79704e-06	19.592
		1	67379595	rs12034718	-0.0701199	0.0158213	0.776023	G	A	9.57679e-06	19.6426
		2	191304149	rs10084203	-0.0549699	0.0123563	0.86903	G	A	8.58638e-06	19.7912
		13	100213990	rs7322368	-0.0815733	0.0183167	0.909104	C	T	5.51785e-06	19.8336
		10	126908208	rs4962426	-0.0614216	0.0135979	0.803849	T	G	7.38482e-06	20.4032
		7	157688150	rs62478070	0.224039	0.0494959	0.0257658	T	G	5.93772e-06	20.4884
		4	7460153	rs2017189	0.0506956	0.011024	0.528133	T	G	3.87258e-06	21.1477
		13	27018240	rs12585793	-0.262206	0.0564729	0.0287083	T	C	5.79189e-06	21.5578
		2	153453410	rs56221232	0.0828027	0.0167401	0.10091	T	C	7.61939e-07	24.4666
	Butyricimonas id.945	12	129438771	rs12304031	-0.0862781	0.0196846	0.124294	G	A	6.7007e-06	19.2109
		10	72443070	rs72814525	0.0664154	0.0149766	0.244911	A	G	8.24594e-06	19.6658
		15	80528373	rs2114713	0.062721	0.0138998	0.448783	G	T	6.87717e-06	20.3615
		18	34091618	rs12458763	0.122037	0.0269587	0.0453415	A	C	6.36649e-06	20.492
		5	997217	rs326049	0.0759694	0.0167617	0.266325	C	G	8.18653e-06	20.5419
		11	56664962	rs11228830	0.135265	0.0298411	0.085268	A	G	6.55164e-06	20.5467
		16	22172866	rs1862649	0.113124	0.0248176	0.0687962	G	A	4.76255e-06	20.7773
		3	78740009	rs78453362	-0.14948	0.0327073	0.0249651	A	G	4.05807e-06	20.887
		8	4834406	rs9657374	0.0680719	0.0148172	0.292946	C	T	4.5036e-06	21.1059
		2	83093264	rs71428626	-0.133188	0.0289905	0.0323027	G	T	4.80408e-06	21.1066
		1	45082825	rs270727	-0.0694173	0.0150795	0.326567	G	C	5.38158e-06	21.1915
		19	49162501	rs62130338	0.0732608	0.0158324	0.654283	A	G	3.89807e-06	21.4116
		3	127468661	rs782080	-0.0653488	0.0137974	0.556306	A	T	2.23398e-06	22.4327
		10	72711156	rs7083431	0.0703539	0.0144439	0.274178	A	C	8.85462e-07	23.7251
		5	62119947	rs2642760	0.0713357	0.0145396	0.307682	G	C	8.58084e-07	24.0718
		5	159867647	rs62390301	-0.0872983	0.0174893	0.199719	T	C	7.41908e-07	24.9153
		21	16550389	rs113054641	-0.144881	0.0274574	0.044241	G	A	1.73696e-07	27.8422
	Butyrivibrio id.1993	9	119693164	rs16934069	-0.133784	0.0299444	0.180477	T	C	8.85911e-06	19.9608
		10	22587900	rs142855850	0.205013	0.0457138	0.0961052	A	G	6.85536e-06	20.1126
		18	10267733	rs77356209	0.216874	0.0483299	0.0460078	T	C	6.66423e-06	20.1365
		3	54288503	rs4928024	0.17471	0.0389333	0.815448	G	A	8.18634e-06	20.1369
		20	811507	rs486484	-0.108349	0.0240008	0.424229	A	G	6.61089e-06	20.3797
		6	148403405	rs1007475	0.118065	0.0261271	0.277956	G	T	7.92319e-06	20.4202
		6	53939724	rs9349693	-0.117973	0.0259861	0.708361	G	A	5.54958e-06	20.6102
		5	128976021	rs17163238	0.140987	0.0309117	0.19222	G	A	5.51201e-06	20.8023
		14	34150977	rs74622183	-0.201027	0.0428204	0.0881796	A	G	2.45748e-06	22.0398
		6	21960091	rs7763512	-0.119846	0.0253367	0.5767	A	G	3.10656e-06	22.3742
		17	20575697	rs16941336	0.127488	0.0267936	0.230805	C	T	1.53183e-06	22.64
		13	27292666	rs4537857	-0.12459	0.0260992	0.333067	T	C	1.80194e-06	22.7883
		1	235580646	rs7412979	0.186779	0.0389112	0.0807129	C	G	1.70565e-06	23.0413
		7	150596929	rs11761679	0.154775	0.0321539	0.140488	T	C	2.20232e-06	23.1704
		6	111780705	rs7752361	0.11923	0.0239975	0.51966	G	A	7.69113e-07	24.6853
		14	76065563	rs72723662	0.224078	0.0449336	0.142774	C	T	7.86249e-07	24.8689
	Candidatus Soleaferrea id.11350	7	352368	rs36155147	-0.104966	0.0240995	0.660504	T	C	5.4114e-06	18.9706
		4	52935445	rs12500231	-0.0813853	0.0182696	0.516372	T	A	7.67644e-06	19.8442
		14	76403542	rs7400877	0.0951085	0.0212799	0.787563	C	T	9.29458e-06	19.9756
		3	190349049	rs2193878	0.228255	0.0509241	0.0245576	T	A	9.4554e-06	20.0906
		6	109376647	rs11153159	-0.12805	0.0285446	0.142099	G	C	4.4152e-06	20.1239
		12	115352769	rs6489992	-0.0840437	0.0187031	0.37047	A	G	7.88787e-06	20.1922
		5	172758774	rs6881988	0.0819131	0.018185	0.509244	C	G	9.2289e-06	20.2899
		15	62394540	rs6494306	-0.0969304	0.0214221	0.32408	A	G	5.80056e-06	20.4737
		10	82879688	rs386526	-0.0818459	0.0180086	0.503157	G	C	8.33067e-06	20.6554
		2	19885907	rs9973954	-0.0892075	0.0195401	0.644329	G	A	5.94799e-06	20.8425
		3	137945192	rs4678258	0.0986136	0.0215646	0.242624	T	C	5.53184e-06	20.9118
		9	10611282	rs10809135	-0.0834858	0.0182426	0.555535	C	T	5.4718e-06	20.9436
		8	138638199	rs10090365	0.0834413	0.0180989	0.520951	G	A	4.17311e-06	21.2548
		8	123882833	rs10108780	-0.092834	0.0199807	0.2674	A	G	3.64083e-06	21.587
		1	224688107	rs4294381	-0.112197	0.023186	0.842598	C	T	1.36848e-06	23.4159
		19	47985753	rs830151	-0.194561	0.0347932	0.185304	A	G	4.25608e-08	31.2696
	Catenibacterium id.2153	6	105089665	rs7742829	0.11411	0.0251099	0.435834	C	T	5.60725e-06	20.6518
		7	57364320	rs73128290	0.129726	0.0284563	0.299369	A	G	4.29368e-06	20.7825
		4	122282768	rs77285108	-0.161826	0.0353447	0.1461	G	A	3.62677e-06	20.9627
		1	240118443	rs12404911	0.140717	0.0304142	0.186314	C	T	2.79892e-06	21.4062
		6	159485742	rs212393	0.135254	0.0286209	0.792314	A	G	3.62485e-06	22.3323
	Christensenellaceae R 7group id.11283	18	67555560	rs17081797	-0.0904325	0.0204253	0.064441	A	G	3.34033e-06	19.6025
		18	1779609	rs73952017	-0.0862164	0.0194354	0.103133	C	T	8.45766e-06	19.6785
		2	230943099	rs62190261	0.0958394	0.0214723	0.087019	A	C	8.74017e-06	19.9219
		5	29352420	rs79150079	0.121547	0.0270977	0.0716	C	A	9.41803e-06	20.1198
		19	35883736	rs60954665	0.049815	0.0110787	0.5099	T	G	7.13181e-06	20.2182
		4	156131004	rs10461257	-0.0551969	0.0122069	0.352485	A	G	6.50744e-06	20.4465
		7	118096925	rs62467127	0.114108	0.0251983	0.0246669	C	T	3.25364e-06	20.5064
		10	126448374	rs78521377	0.124992	0.0274797	0.0304868	C	T	5.60673e-06	20.689
		19	49279227	rs62132810	-0.0828853	0.0179623	0.144249	A	G	5.66709e-06	21.2927
		9	83043376	rs892686	0.0514099	0.011136	0.472565	A	G	3.96862e-06	21.3125
		19	34076956	rs999354	0.0580248	0.0117185	0.368809	T	A	7.00697e-07	24.5179
	Clostridium innocuum group id.14397	5	95717619	rs4869133	-0.180591	0.0409505	0.176698	G	A	7.24453e-06	19.4479
		1	8419420	rs6577484	0.160425	0.0360857	0.106093	G	A	8.40601e-06	19.764
		15	59704208	rs77845139	-0.114993	0.0257186	0.251539	A	G	8.40621e-06	19.9916
		12	30268485	rs10506058	0.0997048	0.0221926	0.422644	A	G	8.92442e-06	20.1844
		5	113126539	rs10074000	-0.102648	0.0227508	0.4135	T	C	6.99939e-06	20.3567
		18	6348227	rs61267978	0.14708	0.0320875	0.121602	T	C	5.58509e-06	21.0105
		5	9368158	rs40656	0.142664	0.0311021	0.204854	C	T	8.61529e-06	21.0402
		6	143718234	rs71564433	-0.126746	0.0274657	0.202144	T	A	7.8001e-06	21.2955
		18	69274308	rs1942371	-0.157938	0.034187	0.123354	G	A	4.0634e-06	21.3428
		3	103025517	rs1948423	-0.108859	0.023425	0.347727	T	A	3.49406e-06	21.5958
		5	71186626	rs6890185	-0.113424	0.0233137	0.67756	C	T	1.12243e-06	23.6694
	Clostridium sensustricto1 id.1873	1	155676492	rs11264403	-0.139061	0.0334454	0.0751057	G	A	7.7555e-06	17.2877
		1	83252771	rs11586026	0.110967	0.0250498	0.0331685	A	T	8.84993e-06	19.6236
		12	43485015	rs116847295	0.110021	0.0246032	0.127156	C	T	4.58121e-06	19.9971
		3	111482845	rs12490337	-0.0616879	0.0137581	0.198823	C	G	7.49463e-06	20.104
		9	136710881	rs12341505	0.0810718	0.0180121	0.0930635	G	A	4.8217e-06	20.2587
		5	84997131	rs115807074	-0.22736	0.0492575	0.0497	A	G	4.31688e-06	21.3051
		6	165722832	rs550843	-0.0783246	0.0169209	0.280315	T	C	2.05069e-06	21.4264
		1	3041519	rs2817172	0.058139	0.0124492	0.396917	C	T	2.76656e-06	21.8098
		10	43270264	rs2795528	-0.184315	0.0392204	0.0555294	G	A	2.72038e-06	22.085
	Collinsella id.815	19	56526640	rs149807560	-0.104264	0.0235841	0.068541	C	A	7.09872e-06	19.5448
		16	77283458	rs12921100	-0.0563759	0.0127019	0.73057	T	A	8.22565e-06	19.6992
		10	8589813	rs11597285	-0.0537947	0.0120548	0.396839	G	T	9.37605e-06	19.914
		15	50026113	rs59414781	0.0668866	0.0149773	0.134578	C	G	9.14724e-06	19.944
		19	31760841	rs1496626	-0.0722307	0.01616	0.133351	T	C	6.78172e-06	19.9784
		7	24465024	rs62448871	-0.0540309	0.0120324	0.536053	C	A	6.7825e-06	20.1641
		11	107123199	rs10890671	0.0537401	0.0118848	0.437287	C	T	6.52139e-06	20.4462
		4	149818294	rs75672793	-0.108908	0.0240522	0.0462484	A	G	6.1355e-06	20.5026
		2	195739311	rs73052258	0.0930178	0.0202658	0.0767256	G	A	1.71581e-06	21.0671
		21	29355467	rs2103510	0.0786551	0.0168217	0.115731	G	A	2.42477e-06	21.8632
		17	47529492	rs2671662	0.0567751	0.011945	0.530559	G	C	2.22039e-06	22.5914
		13	68610061	rs9541268	0.09597	0.0197312	0.0902333	C	A	8.79427e-07	23.6572
	Coprobacter id.949	4	3852385	rs76001613	0.21591	0.0493019	0.0683428	C	G	9.12599e-06	19.1787
		2	137223458	rs12996055	0.0921817	0.0209405	0.267204	A	C	8.07644e-06	19.3783
		4	96389240	rs28402691	0.110695	0.0251199	0.148776	T	C	9.55675e-06	19.4187
		15	91166608	rs5011652	-0.0899597	0.020001	0.732326	C	G	5.51049e-06	20.2298
		20	57574851	rs189356	0.0781125	0.0171916	0.570193	G	A	6.26297e-06	20.6447
		2	32242452	rs74919520	0.125703	0.0276296	0.10804	G	A	5.76328e-06	20.6987
		9	137784868	rs12684609	0.100827	0.0220366	0.197192	T	C	6.10183e-06	20.9346
		12	98289796	rs11532348	-0.103931	0.0226826	0.150993	C	T	5.71189e-06	20.9945
		6	4714797	rs72821405	-0.147365	0.0319978	0.0892455	T	C	4.75762e-06	21.2104
		3	46483717	rs3828477	-0.0912179	0.019569	0.342769	G	T	2.88975e-06	21.7282
		4	34852443	rs55672356	-0.193354	0.0413815	0.0320676	T	A	2.73691e-06	21.832
		11	103549974	rs143662916	0.253264	0.0540141	0.0295472	C	T	3.07249e-06	21.9853
		6	97234939	rs213863	0.0887412	0.0188377	0.640392	T	C	2.34882e-06	22.1919
		1	88233128	rs305411	0.129218	0.0264518	0.103234	A	G	1.00907e-06	23.8636
	Coprococcus1 id.11301	2	22079770	rs1519491	0.0499197	0.0113558	0.398001	T	C	8.95282e-06	19.3245
		14	29898456	rs12886051	-0.0521782	0.0118051	0.295317	G	C	8.00774e-06	19.5361
		19	2600717	rs2907920	-0.0561173	0.0126824	0.715971	G	A	7.65332e-06	19.579
		10	15913820	rs946513	-0.205899	0.0460018	0.953779	T	C	8.61847e-06	20.0336
		3	165693143	rs73167075	0.0573137	0.0127573	0.211537	T	C	8.5686e-06	20.1836
		11	124554061	rs12794898	0.0903299	0.0197212	0.130393	G	T	4.9153e-06	20.9796
		7	132556835	rs7784490	0.0518543	0.0113136	0.668468	G	C	4.55229e-06	21.0072
		6	72529277	rs1576241	-0.0510343	0.0109535	0.381754	A	G	3.32859e-06	21.7079
		11	134622282	rs73031725	0.167591	0.0355224	0.0315832	T	C	1.97916e-06	22.2585
		1	30400301	rs1010560	0.0580232	0.0122722	0.267562	C	A	1.95916e-06	22.3542
		4	174468316	rs56405618	-0.08963	0.0186508	0.115181	A	G	1.57195e-06	23.0947
		1	95424321	rs74101919	-0.0718988	0.0144651	0.108281	T	C	1.0329e-06	24.7059
		20	4319420	rs4277593	-0.0585649	0.0109914	0.410103	G	A	1.1397e-07	28.3902
	Coprococcus2 id.11302	5	34794789	rs10070053	0.0594312	0.0135375	0.413157	A	G	7.64874e-06	19.2731
		1	223688236	rs61823518	-0.0955381	0.0215724	0.106377	A	C	6.68252e-06	19.6136
		3	180544880	rs12634070	0.0736486	0.0164921	0.257117	T	C	9.95108e-06	19.9424
		1	4210455	rs9426473	0.0727361	0.0161662	0.258853	A	G	6.30681e-06	20.2434
		10	129715759	rs35890118	-0.066536	0.0147661	0.252684	A	G	8.25962e-06	20.304
		9	25554068	rs2482516	0.0754415	0.0164619	0.226532	C	T	4.72335e-06	21.002
		4	131125786	rs72680320	-0.0649382	0.013919	0.33678	T	C	2.27117e-06	21.7663
		14	86833255	rs1958519	0.0665288	0.0138558	0.45648	T	A	1.57692e-06	23.0545
		1	112139008	rs6677933	-0.0804405	0.0164216	0.146986	C	T	1.185e-06	23.9949
		20	49266770	rs59936925	0.117085	0.0233995	0.110478	A	T	9.3754e-07	25.0374
	Coprococcus3 id.11303	17	76343961	rs11077359	0.0645443	0.0148833	0.828538	C	T	9.63607e-06	18.8069
		9	13799809	rs10810043	-0.0515518	0.0115923	0.66421	G	A	9.27428e-06	19.7765
		14	99141751	rs4575475	-0.0619514	0.0137787	0.770423	A	G	7.04288e-06	20.2156
		7	76357726	rs13247359	0.051211	0.0113031	0.446594	G	A	7.32605e-06	20.5273
		17	26104511	rs11080344	0.0516921	0.0113054	0.444684	C	T	4.78696e-06	20.9063
		1	149998497	rs7521171	0.0596434	0.0129279	0.690025	A	G	4.32245e-06	21.2848
		2	240727657	rs13394391	-0.0709302	0.0150918	0.16	C	T	2.20318e-06	22.0892
		22	21331556	rs178271	-0.145257	0.0294239	0.982748	C	T	7.81088e-07	24.371
		8	4128340	rs62481985	-0.0582385	0.0115052	0.422275	G	C	4.17561e-07	25.6231
		19	40032132	rs8100692	0.0577411	0.0113476	0.558742	T	C	4.16457e-07	25.8918
	Defluviitaleaceae UCG011 id.11287	7	79734541	rs28696126	0.106503	0.0238473	0.872549	T	A	6.62811e-06	19.9455
		4	120741726	rs2892880	0.0817755	0.0181686	0.249507	G	A	6.82889e-06	20.2583
		10	66407366	rs4344384	-0.0715978	0.0156309	0.503282	T	G	4.83237e-06	20.9813
		1	85205632	rs9725395	-0.13834	0.029554	0.113824	A	G	3.51925e-06	21.911
		22	24804081	rs9608282	0.142939	0.0299793	0.0330505	T	G	2.52046e-06	22.7331
		1	118723685	rs1582238	-0.0805036	0.0167257	0.642388	C	T	1.56776e-06	23.1666
		21	41811003	rs55658617	0.174369	0.0362226	0.0357244	T	C	2.15293e-06	23.1728
		9	8786663	rs112893842	0.11381	0.0232806	0.0907057	T	C	1.44534e-06	23.8986
		3	72207794	rs4677103	0.0977912	0.0197263	0.179797	A	G	9.59555e-07	24.5758
		4	147414743	rs72731813	-0.147383	0.0293796	0.0487883	C	T	4.33112e-07	25.1654
	Desulfovibrio id.3173	10	130170270	rs2032031	0.0654931	0.0148681	0.493152	G	A	9.14282e-06	19.4035
		8	57972916	rs72647089	-0.106594	0.0239337	0.080343	T	G	8.29755e-06	19.8356
		1	68664315	rs12031543	-0.127185	0.0281887	0.13882	T	C	6.54757e-06	20.3574
		18	13447995	rs4797774	-0.212582	0.0470044	0.9574	A	G	5.64313e-06	20.4539
		5	139410687	rs6580353	0.0770979	0.0169735	0.201334	T	C	4.93856e-06	20.632
		13	64264446	rs2590913	-0.154496	0.0339396	0.946737	A	G	6.65426e-06	20.7215
		8	105462047	rs2853179	-0.0811971	0.0174234	0.770947	T	C	2.42438e-06	21.7178
		14	97116904	rs11160353	0.0691756	0.0147285	0.59067	A	T	2.70302e-06	22.0592
		3	67478973	rs13066142	0.119141	0.0250891	0.0921882	G	A	3.78669e-06	22.5503
		2	198089911	rs16863365	0.109402	0.0226964	0.0471315	A	G	1.79449e-06	23.2347
		5	52633741	rs2456226	0.0854927	0.0172749	0.39417	A	C	8.5487e-07	24.4922
	Dialister id.2183	14	102458052	rs10138457	-0.113054	0.0261933	0.093304	T	C	7.88116e-06	18.6291
		1	172809633	rs75416973	0.0727223	0.016451	0.222129	A	G	9.46085e-06	19.5412
		9	25447080	rs76680460	-0.161296	0.0364332	0.043487	G	A	8.19219e-06	19.5998
		3	45809449	rs764177	-0.0601454	0.0135366	0.365047	C	A	9.60771e-06	19.7417
		16	9336862	rs2314294	0.0865932	0.0193719	0.135228	T	C	8.07904e-06	19.9813
		11	10967286	rs517089	0.076227	0.0170411	0.169034	T	A	5.1363e-06	20.0089
		7	150890034	rs2435610	0.0647132	0.0143314	0.252394	A	C	5.93267e-06	20.3896
		4	23294359	rs10938938	0.0773514	0.0170915	0.841861	A	G	7.37055e-06	20.4822
		10	23199653	rs4747450	0.0668509	0.0147685	0.223977	C	A	5.83727e-06	20.49
		15	32955095	rs11071887	0.0662403	0.0146315	0.323342	T	C	5.91412e-06	20.4959
		11	92267129	rs4753063	0.0596297	0.0130052	0.55317	A	G	4.8568e-06	21.0228
		8	138295725	rs11166701	-0.0655301	0.013186	0.509967	G	A	5.50744e-07	24.6976
	Dorea id.1997	3	6826520	rs345219	0.0497368	0.0112621	0.529685	G	T	8.80055e-06	19.5037
		7	154978183	rs12537781	-0.055544	0.0125223	0.238508	T	C	9.15145e-06	19.6746
		9	106815466	rs62583469	-0.0634136	0.0142227	0.137395	T	A	5.77511e-06	19.8793
		11	8729057	rs3752849	0.163846	0.036608	0.0496449	G	A	7.68051e-06	20.0318
		16	81803497	rs11150408	-0.0488254	0.0109063	0.519683	G	T	7.05781e-06	20.0418
		6	116078810	rs12216169	0.0881722	0.0193683	0.118762	T	A	5.33126e-06	20.7243
		6	74605806	rs3005511	-0.0516127	0.0112852	0.700223	G	A	5.28701e-06	20.9168
		6	25078050	rs73729431	-0.13745	0.0299983	0.0205386	C	T	3.16738e-06	20.994
		4	60992340	rs1899291	-0.0697217	0.0150285	0.843482	T	C	4.56688e-06	21.5231
		17	70733523	rs4793307	0.0574165	0.0122472	0.238634	C	T	4.00691e-06	21.9786
		8	127905865	rs13279148	0.0715309	0.0150878	0.111605	G	A	2.25284e-06	22.4769
		8	15768657	rs62503162	-0.0974091	0.0194379	0.0431766	A	G	7.46603e-07	25.1131
	Eggerthella id.819	15	65691324	rs67490567	0.108495	0.0245457	0.256218	T	C	8.94211e-06	19.5375
		4	70483957	rs2877457	-0.093486	0.0210208	0.8678	G	A	9.02714e-06	19.7786
		3	20807454	rs13070736	-0.121331	0.0272024	0.164338	A	C	7.61921e-06	19.8943
		17	17098213	rs4985746	-0.110522	0.0247653	0.1789	A	G	5.71465e-06	19.9164
		2	141337454	rs6430926	-0.0879736	0.0197127	0.531391	T	C	8.37124e-06	19.9165
		2	45453805	rs3851328	0.107774	0.0236527	0.778185	G	T	4.1759e-06	20.7619
		11	102461599	rs1784446	-0.0907728	0.0198096	0.511929	A	G	5.2313e-06	20.9971
		20	55647869	rs76663501	0.175349	0.0378576	0.0515585	C	T	4.8257e-06	21.4536
		21	29778032	rs2223081	-0.102572	0.0221108	0.715908	A	G	3.88893e-06	21.5203
		1	9136139	rs112205261	-0.188618	0.0403613	0.0808085	T	C	3.34649e-06	21.8392
		7	38335954	rs2240838	-0.0980582	0.0197653	0.460778	G	A	7.36207e-07	24.6128
	Eisenbergiella id.11304	17	53367641	rs11079158	0.100627	0.022546	0.217293	T	C	7.34852e-06	19.92
		2	19973210	rs12710729	0.0893384	0.0199069	0.320742	C	A	9.84419e-06	20.1404
		10	109417101	rs12257723	-0.0952742	0.0211569	0.327708	A	C	8.85116e-06	20.279
		4	189060431	rs11938607	-0.0978125	0.0216636	0.74719	C	T	8.21826e-06	20.3858
		11	24001840	rs11027642	0.129006	0.0284844	0.142003	C	T	4.9187e-06	20.5119
		8	55330814	rs13258851	0.137001	0.0302124	0.141532	A	G	7.7464e-06	20.5626
		3	111419486	rs1553971	0.120965	0.0263054	0.226941	T	G	5.26842e-06	21.1461
		21	21610254	rs4462860	0.0939071	0.0201104	0.396355	G	A	4.16217e-06	21.805
		15	53375201	rs1508033	0.091546	0.0195787	0.31395	A	C	3.22887e-06	21.8631
		8	50822676	rs3812426	-0.106447	0.0224159	0.844523	A	G	2.71688e-06	22.5504
		15	36178565	rs2683098	-0.107319	0.022515	0.783351	T	C	2.23748e-06	22.7201
		11	124764527	rs12278566	-0.121065	0.0251658	0.265858	T	A	1.65002e-06	23.1428
	Enterorhabdus id.820	7	89709883	rs2051957	0.0843291	0.0189864	0.199654	C	T	8.89857e-06	19.7274
		2	236439879	rs77655283	0.132988	0.0298306	0.0702976	G	A	5.88044e-06	19.8747
		8	113109756	rs10098492	0.132323	0.0293688	0.0575981	T	C	6.40575e-06	20.3001
		6	37567189	rs9470637	0.0755513	0.0166263	0.489701	T	A	5.69626e-06	20.6487
		11	62174193	rs3017103	-0.0980897	0.0208995	0.809258	G	A	2.94042e-06	22.028
		12	69515102	rs73331712	0.26199	0.055123	0.04136	T	C	4.8492e-06	22.5894
		2	19611953	rs114731706	0.182308	0.0382298	0.032153	T	G	2.1734e-06	22.7409
		10	20280612	rs7923280	-0.0860019	0.0169148	0.715892	T	A	5.23854e-07	25.8513
		4	127336602	rs11098863	0.0966008	0.0162677	0.520991	A	T	3.05647e-09	35.2622
	Erysipelatoclostridium id.11381	6	24292185	rs3804326	0.14147	0.0336352	0.0500834	A	G	9.85281e-06	17.6905
		10	36394609	rs16936671	-0.0968026	0.0217883	0.137392	C	T	6.0431e-06	19.7391
		11	36871523	rs2901723	-0.0641339	0.0144295	0.469903	A	C	8.79468e-06	19.7548
		1	167818597	rs61806970	0.142548	0.0320688	0.0675658	C	T	9.09411e-06	19.7586
		17	71411325	rs34528142	-0.0875551	0.0195556	0.209211	C	G	6.12703e-06	20.0457
		2	34595533	rs1434153	-0.0684526	0.0152443	0.444261	G	A	6.85299e-06	20.1635
		13	46372065	rs9590927	0.0646003	0.0143479	0.54544	A	G	6.39043e-06	20.2718
		19	55857777	rs45480394	-0.0687134	0.0151835	0.361264	T	G	7.66161e-06	20.4804
		5	77815056	rs17804233	0.0662914	0.0144203	0.526314	C	T	4.58606e-06	21.1332
		5	34892042	rs340991	-0.0740482	0.0158891	0.266088	A	G	3.74938e-06	21.7185
		9	90586043	rs622418	-0.0668051	0.0143224	0.487909	A	G	3.68154e-06	21.7564
		8	38780606	rs6474512	-0.067015	0.0143201	0.614252	C	A	3.01544e-06	21.9004
		11	121876913	rs58236560	-0.111157	0.0234426	0.120595	G	T	2.16118e-06	22.4834
		4	25446787	rs4697572	-0.0810636	0.0163308	0.198127	A	G	7.59347e-07	24.6398
		1	42333631	rs710230	-0.143381	0.0281514	0.927733	C	T	6.33126e-07	25.9408
		17	10177708	rs7221249	-0.0839861	0.0142741	0.469386	G	A	4.30953e-09	34.6192
	Escherichia Shigella id.3504	2	175403951	rs75949021	-0.169667	0.0374238	0.0401338	T	C	3.57511e-06	20.5541
		5	79863544	rs118526	0.0594401	0.013598	0.699544	A	C	7.99558e-06	19.1077
		10	69394914	rs117092367	0.117362	0.0264533	0.0664055	A	T	9.65028e-06	19.6832
		2	236515155	rs57024273	0.0626172	0.0139919	0.256805	T	C	9.70465e-06	20.0278
		16	3750623	rs112767262	0.0732963	0.0163589	0.221768	T	C	8.20635e-06	20.075
		17	14173290	rs7502686	-0.136384	0.0302576	0.0615428	G	C	5.90391e-06	20.3169
		7	128054100	rs4731451	-0.0609885	0.0135157	0.314714	G	A	7.47309e-06	20.3619
		7	140678199	rs113513883	0.172283	0.038041	0.0335451	A	G	5.27716e-06	20.5107
		1	48961903	rs2798105	-0.100851	0.0222045	0.098321	A	G	8.24499e-06	20.629
		9	136179347	rs592299	-0.0592004	0.0129486	0.543358	T	C	4.76925e-06	20.9028
		16	77711641	rs35555519	0.101976	0.0222883	0.0983887	C	G	4.92334e-06	20.9335
		3	3173016	rs11706043	0.075657	0.0164155	0.218826	T	A	5.87273e-06	21.2417
		13	23253392	rs113127095	0.151009	0.0323434	0.0419181	A	G	3.3335e-06	21.7989
		11	134774845	rs1154904	0.0613376	0.0130644	0.506579	G	A	3.03753e-06	22.0432
		21	39324484	rs73208162	-0.119296	0.024839	0.0330499	A	G	2.19392e-06	23.0666
		7	31136897	rs2267739	0.115505	0.0237628	0.118016	G	C	1.42479e-06	23.6269
	Eubacterium brachy group id.11296	22	48190598	rs720439	0.111927	0.0251252	0.753762	G	A	7.0283e-06	19.845
		4	6856564	rs73199919	-0.236717	0.0531335	0.0484426	T	C	8.1553e-06	19.8482
		2	218237281	rs12151423	-0.101329	0.0227324	0.48178	G	A	9.27043e-06	19.869
		4	144665178	rs13139592	-0.145997	0.0327192	0.132349	T	C	7.96746e-06	19.9105
		11	80236833	rs6591893	-0.108225	0.0240319	0.655107	A	G	7.34345e-06	20.2805
		22	26922534	rs9613196	-0.238718	0.0528561	0.0422922	T	A	4.98781e-06	20.3976
		14	23060552	rs1384962	-0.120888	0.0266264	0.319733	G	A	6.99294e-06	20.613
		10	22892667	rs2913110	-0.105143	0.022942	0.648626	T	C	4.55806e-06	21.0038
		4	184628931	rs4862235	-0.104806	0.0225751	0.544164	A	G	3.73147e-06	21.5533
		5	17460096	rs62348779	-0.201481	0.043286	0.0771765	T	C	3.7812e-06	21.6657
		10	94185213	rs112617308	-0.170873	0.0362844	0.092578	T	C	2.38035e-06	22.1772
	Eubacterium coprostanoligenes group id.11375	3	113794507	rs11720857	0.0630776	0.0144485	0.17669	C	T	9.26254e-06	19.0592
		12	32713919	rs11052069	-0.0477832	0.0107833	0.558658	C	T	9.37951e-06	19.6357
		7	33603146	rs1020520	-0.0590705	0.0132929	0.150819	T	G	8.88976e-06	19.747
		10	84506096	rs2644213	-0.0538845	0.0121245	0.696242	A	G	9.85644e-06	19.7515
		10	2215931	rs10444197	-0.0505823	0.0113455	0.3493	A	G	5.98467e-06	19.877
		15	97869293	rs62024432	-0.0769698	0.0172101	0.095512	C	T	7.50205e-06	20.002
		1	200638489	rs115325767	0.0783322	0.0174719	0.0934	G	C	2.62198e-06	20.1002
		7	73306506	rs4717831	-0.0786783	0.0174038	0.852785	T	A	9.1772e-06	20.4372
		2	50797401	rs79895140	-0.0641017	0.0141153	0.2167	T	C	8.61807e-06	20.6233
		15	36911598	rs12906958	-0.0533159	0.0115935	0.292712	C	T	4.348e-06	21.1487
		3	81595477	rs76898927	0.123055	0.0266375	0.0540401	G	A	4.78983e-06	21.3408
		3	127139574	rs6762473	-0.0521584	0.0112353	0.659844	A	C	4.26108e-06	21.5516
		15	86440997	rs4076415	-0.0515152	0.0110294	0.630849	G	T	1.98976e-06	21.8156
		7	16380806	rs9648214	-0.0828719	0.016431	0.0864879	T	C	2.52029e-07	25.4382
		7	31085162	rs17159861	0.0962228	0.0168388	0.107426	C	T	1.03786e-08	32.6538
	Eubacterium eligens group id.14372	2	115197171	rs72839198	0.155659	0.0375612	0.0911611	C	G	3.13914e-06	17.1739
		11	31098691	rs182318	-0.0824941	0.0195615	0.0820707	G	A	8.39827e-06	17.7845
		2	110260993	rs56080211	-0.123093	0.0282743	0.923159	T	C	9.14282e-06	18.9532
		7	51365152	rs12719051	0.0916626	0.0208183	0.1004	A	G	7.11771e-06	19.3863
		4	42836822	rs11730852	-0.0877679	0.0197674	0.26538	A	C	5.93636e-06	19.7139
		13	107563458	rs2200429	-0.0888825	0.0198479	0.0980298	A	G	5.29724e-06	20.0541
		6	70956815	rs6923695	0.103268	0.0229525	0.0664732	T	G	4.87405e-06	20.2428
		14	39301409	rs74606150	-0.196454	0.042565	0.041262	C	G	4.24502e-06	21.3018
		10	83092007	rs265534	-0.0563756	0.0120127	0.468433	T	G	2.26757e-06	22.0242
		14	77619186	rs158115	0.0915271	0.0190611	0.129229	G	C	9.74182e-06	23.057
		16	81820486	rs4583233	0.0670205	0.0128122	0.289578	A	C	2.83851e-07	27.3633
	Eubacterium fissicatena group id.14373	14	89484373	rs10147907	0.172263	0.039601	0.0775251	T	G	8.27237e-06	18.9222
		6	39940437	rs6934739	0.111463	0.0252788	0.331955	A	G	9.75326e-06	19.4423
		3	39604954	rs1768152	-0.139489	0.0316186	0.895097	C	T	8.70062e-06	19.4623
		10	96758467	rs11818408	0.10585	0.0237114	0.396094	G	A	8.20012e-06	19.9282
		7	73043561	rs151257695	0.20951	0.0454847	0.0711909	A	G	3.09678e-06	21.2167
		18	45753272	rs11876297	0.131469	0.0281712	0.281312	T	C	2.66557e-06	21.7789
		11	115165111	rs7104872	0.138612	0.0291906	0.111746	G	A	2.73149e-06	22.5484
		8	5433699	rs2733072	0.109644	0.0228306	0.504073	G	A	1.49091e-06	23.064
		2	71145246	rs3771393	-0.130842	0.0266671	0.806255	T	C	7.37904e-07	24.0737
	Eubacterium hallii group id.11338	4	183709536	rs17074066	-0.0813986	0.0189272	0.0204362	T	C	9.3491e-06	18.4953
		3	195238086	rs138531890	0.153138	0.0349456	0.0537	A	G	5.43063e-06	19.2035
		1	104524676	rs17474256	0.0810805	0.0184573	0.0977986	G	A	9.45453e-06	19.2973
		11	11771637	rs117748144	-0.126582	0.028712	0.0512427	T	C	7.85995e-06	19.4365
		18	48384463	rs630939	-0.0508914	0.0114352	0.453467	C	T	9.15756e-06	19.8062
		19	49214274	rs281379	-0.0499523	0.0112153	0.408654	A	G	9.32803e-06	19.8376
		11	123789877	rs78056098	-0.0507411	0.0113758	0.354384	G	T	8.2882e-06	19.8955
		3	23663416	rs6550770	0.198087	0.0443545	0.957544	C	T	4.82303e-06	19.9451
		11	58040621	rs10501370	-0.115589	0.0252489	0.0627265	C	T	5.41914e-06	20.9579
		7	100635375	rs10808115	0.0504747	0.0109922	0.4781	C	A	4.42446e-06	21.0852
		3	110283389	rs949971	-0.0540164	0.0116101	0.325667	T	G	3.29003e-06	21.6461
		7	148856720	rs60254196	0.0522832	0.0111865	0.53519	G	A	2.69675e-06	21.8442
		3	64664456	rs28584818	0.126115	0.0268627	0.0803766	A	G	4.43231e-06	22.0411
		1	34308917	rs10798999	0.0601661	0.0126752	0.267967	C	T	2.60555e-06	22.5317
		15	62014160	rs74018587	0.208943	0.043822	0.0398997	C	T	3.70254e-06	22.7338
		4	111885431	rs13116360	0.154124	0.0297185	0.0666728	T	C	2.9449e-07	26.8959
	Eubacterium nodatum group id.11297	7	64894137	rs10263623	0.193496	0.0439023	0.0396944	C	T	8.90697e-06	19.4254
		1	34529736	rs9425984	-0.130234	0.0292347	0.219208	T	C	7.20676e-06	19.845
		7	135052348	rs10458299	-0.187753	0.041969	0.075002	T	C	8.3672e-06	20.0132
		4	94712747	rs6818880	0.110081	0.0245964	0.533054	G	A	7.82546e-06	20.03
		10	61322015	rs11006576	-0.110167	0.024593	0.540387	A	G	7.98656e-06	20.0669
		8	4954912	rs7827125	0.1223	0.0271331	0.279255	C	T	7.17348e-06	20.3167
		1	171060821	rs7880204	-0.125454	0.0275303	0.244517	T	C	6.8388e-06	20.7657
		9	28245518	rs113893692	-0.185107	0.0403573	0.123926	C	T	5.75705e-06	21.0379
		10	9659749	rs61841040	0.160621	0.0341609	0.199036	G	T	3.56139e-06	22.1078
		9	96597985	rs77910827	0.201788	0.0413568	0.10827	C	T	9.05378e-07	23.8066
		14	52185888	rs34297067	-0.186907	0.0341475	0.146445	A	G	6.59781e-08	29.9594
	Eubacterium oxidoreducens group id.11339	1	195064019	rs12129908	-0.0893273	0.0198333	0.601428	A	C	5.79522e-06	20.2852
		4	187905399	rs1425962	-0.0906104	0.0200612	0.598279	C	G	7.32285e-06	20.4006
		16	86480355	rs34561138	0.216145	0.045992	0.0398156	G	A	2.51166e-06	22.0864
		4	37526679	rs2973294	0.0923559	0.0195439	0.413476	G	T	2.38836e-06	22.3309
		5	106882394	rs440215	-0.0932766	0.0195294	0.560668	T	C	1.65406e-06	22.8122
		12	94515340	rs12423772	0.14098	0.0295029	0.15399	G	T	2.62924e-06	22.8342
	Eubacterium rectale group id.14374	1	116082909	rs143694765	0.0870025	0.019779	0.10143	T	C	9.75371e-06	19.3488
		9	129425745	rs59427698	-0.0576035	0.0130853	0.190332	A	G	5.36908e-06	19.379
		1	170900221	rs3980709	-0.0622701	0.0140572	0.175176	A	T	6.8552e-06	19.6228
		9	92013419	rs62547233	0.0536319	0.0120201	0.282981	A	G	9.89829e-06	19.9081
		11	8129537	rs2884897	-0.129364	0.0289021	0.0348605	A	G	6.44421e-06	20.034
		11	98523638	rs10892089	-0.0635522	0.0140072	0.18492	C	G	6.21828e-06	20.5854
		1	234530370	rs10797540	0.0503179	0.0108389	0.445609	A	G	3.53387e-06	21.5514
		12	20066025	rs117151453	-0.113141	0.0243541	0.0507	G	C	1.84434e-06	21.5822
		7	121281238	rs10248854	-0.0527827	0.0113464	0.394127	C	A	4.20678e-06	21.6405
		18	37703874	rs16960159	-0.156596	0.0336234	0.096595	C	G	4.10129e-06	21.6909
		2	125553155	rs314726	0.0528824	0.0109486	0.496319	T	C	1.37965e-06	23.3295
		15	93006765	rs35398954	-0.0901402	0.0174602	0.161768	A	G	5.39946e-07	26.6525
	Eubacterium ruminantium group id.11340	6	11953633	rs209813	-0.103488	0.0236391	0.144744	G	A	9.23145e-06	19.1654
		5	33897589	rs16891896	-0.174787	0.0390573	0.0854918	G	A	2.38122e-06	20.0269
		1	3044181	rs2817174	-0.0734306	0.0163687	0.396192	C	T	7.86955e-06	20.1245
		2	201610645	rs13025464	0.0737077	0.0163786	0.5968	C	T	6.96835e-06	20.2522
		1	88523399	rs10923018	0.0726438	0.0160924	0.579114	G	A	6.79548e-06	20.3777
		2	71247578	rs2418654	-0.0748879	0.0165852	0.43399	C	T	6.17248e-06	20.3883
		1	197978281	rs6676699	0.0888124	0.0196447	0.701191	T	G	6.37984e-06	20.4388
		15	61289622	rs11637981	0.073258	0.0160888	0.444523	T	G	5.43676e-06	20.733
		12	30360954	rs17519472	0.107804	0.0233984	0.138491	C	T	4.7036e-06	21.2274
		8	138626268	rs7000472	0.0762282	0.016523	0.583688	G	A	4.06846e-06	21.284
		9	2539358	rs606117	-0.0833243	0.018056	0.727289	G	A	4.81637e-06	21.2961
		6	130030114	rs57340348	-0.0979429	0.0212166	0.202339	T	C	4.93276e-06	21.3105
		12	63306003	rs73139629	-0.115098	0.0247909	0.0927406	A	C	5.36204e-06	21.5551
		10	129037453	rs72836424	-0.139825	0.030069	0.111128	C	T	2.62126e-06	21.6238
		9	130980937	rs2229917	0.153538	0.0323922	0.0421253	A	G	2.15894e-06	22.4673
		14	52219066	rs10131724	0.199832	0.0414577	0.9003	C	A	2.38666e-06	23.2338
		22	48749548	rs112375806	0.143141	0.0293757	0.140211	T	A	5.8217e-06	23.7439
		22	25303055	rs139749	-0.0845439	0.0171791	0.34132	C	T	8.58836e-07	24.2194
		5	121182996	rs2116427	0.0911461	0.0182353	0.254749	A	G	4.67369e-07	24.9833
	Eubacterium ventriosum group id.11341	4	126371814	rs73849225	0.0975711	0.0224388	0.0831776	T	C	5.20907e-06	18.9079
		3	107736434	rs13082419	-0.0715522	0.016137	0.111009	C	T	9.55983e-06	19.6608
		2	203661779	rs6704822	-0.0739179	0.0166705	0.870691	G	A	6.62232e-06	19.6608
		13	51938576	rs9316536	-0.0817111	0.0183121	0.141938	T	G	7.8352e-06	19.9107
		3	171895485	rs66830358	0.0528752	0.0117972	0.4175	T	A	6.8691e-06	20.0884
		14	51960625	rs35179274	-0.0627263	0.013786	0.180164	C	T	5.75798e-06	20.7025
		1	109398264	rs66746423	0.0751501	0.0164978	0.152208	C	T	6.11139e-06	20.7495
		1	147291928	rs78250280	0.0749762	0.0164404	0.857909	G	A	3.35792e-06	20.798
		16	60348381	rs72783037	0.0658926	0.0143747	0.206297	C	A	6.54757e-06	21.0124
		14	44975510	rs3809430	-0.0548171	0.0118426	0.307784	T	C	3.5532e-06	21.4258
		12	52423996	rs876734	0.0618696	0.0132532	0.717771	T	C	2.88908e-06	21.7928
		8	114445055	rs16884680	-0.0906428	0.0191909	0.102729	G	T	1.73968e-06	22.3088
		18	22460785	rs12964517	0.0587198	0.0123453	0.282926	G	A	2.07501e-06	22.6238
		3	190223732	rs57199565	0.0783394	0.0160257	0.201642	T	C	7.9704e-07	23.8961
		20	50140919	rs73615400	-0.0956303	0.0193428	0.0964022	T	C	9.53608e-07	24.4429
		13	98785900	rs11617697	-0.143349	0.0286241	0.055682	A	G	7.21755e-07	25.0799
		20	2308307	rs6048195	-0.0603594	0.011658	0.42274	A	T	2.50323e-07	26.8066
	Eubacterium xylanophilum group id.14375	4	87891938	rs75586835	-0.114498	0.0263455	0.0706758	A	G	9.38707e-06	18.8879
		1	246780557	rs4654122	-0.0553508	0.0123588	0.54176	G	C	7.19615e-06	20.0583
		16	84790559	rs2012708	-0.0573202	0.0126905	0.655114	G	A	6.52544e-06	20.4013
		19	8255478	rs12980122	-0.108274	0.0238257	0.0740392	C	G	5.01938e-06	20.6518
		14	73181783	rs10140184	0.0576795	0.012599	0.473807	A	C	4.95861e-06	20.959
		16	73696771	rs112176119	-0.113455	0.0245762	0.0938621	C	T	3.32767e-06	21.3117
		11	131009660	rs2213117	0.0877797	0.0189012	0.162926	T	G	4.21328e-06	21.568
		9	130498120	rs1999224	-0.0949051	0.0203503	0.097554	G	T	3.75491e-06	21.7489
		1	22627266	rs10917203	0.0612633	0.0130917	0.393819	A	C	3.15152e-06	21.8982
		17	66689958	rs79582700	-0.0951677	0.0199969	0.121976	C	G	2.40979e-06	22.6492
		7	43566344	rs13239072	0.0687427	0.0142728	0.275246	G	A	1.81782e-06	23.1972
		20	57995506	rs17830032	-0.160597	0.0310515	0.0809384	G	A	2.38891e-07	26.7491
	Faecalibacterium id.2057	1	14201546	rs12753492	0.0641305	0.0149933	0.113298	A	C	8.80278e-06	18.2951
		21	39027901	rs2835874	-0.0866356	0.0196496	0.0359821	T	C	7.54397e-06	19.4395
		10	128614990	rs61875484	0.0817953	0.018369	0.0949546	C	G	9.18015e-06	19.8283
		1	111036827	rs79656633	0.145631	0.0323019	0.100383	T	C	8.13561e-06	20.326
		1	245267339	rs10927394	-0.232262	0.0512364	0.018804	G	T	7.01892e-06	20.5494
		2	37125235	rs114946999	-0.0861565	0.01896	0.125402	C	T	5.69574e-06	20.649
		8	38593645	rs11776390	-0.078354	0.017183	0.0660804	T	C	6.39676e-06	20.7933
		15	47404021	rs28376661	0.0504817	0.0109368	0.301544	C	G	3.66454e-06	21.3053
		14	64044097	rs1271565	-0.0576251	0.0119649	0.261173	C	T	1.3017e-06	23.1956
		6	131587157	rs6910935	-0.134864	0.0277032	0.939465	G	A	1.37848e-06	23.6991
		16	6099863	rs75499067	0.227585	0.0465522	0.0742647	C	T	1.76449e-06	23.9005
		12	83502773	rs12320842	0.094833	0.0163962	0.135914	C	G	7.56955e-09	33.4528
	Family XIII AD3011 group id.11293	9	136678954	rs739451	0.0649589	0.0147534	0.207081	C	T	7.87807e-06	19.3862
		4	38917830	rs11736617	-0.0759493	0.0172101	0.0552664	G	A	9.02049e-06	19.4751
		15	40047706	rs12911842	-0.0811976	0.0183335	0.0847893	A	T	6.90828e-06	19.6153
		3	29811865	rs9837139	0.10752	0.0240482	0.0856605	A	G	8.70803e-06	19.99
		5	14159925	rs149302	-0.0645635	0.0143225	0.232546	T	C	7.48187e-06	20.3206
		15	58683697	rs16940167	0.0732552	0.0159898	0.190074	C	T	3.90841e-06	20.989
		7	28603985	rs17156849	-0.112891	0.0245292	0.0590083	G	A	4.1917e-06	21.1813
		2	74195551	rs11126423	-0.0904399	0.0196301	0.906554	T	C	5.91248e-06	21.2263
		12	18127597	rs12812672	-0.096065	0.020828	0.0718516	T	C	2.55806e-06	21.2733
		16	16006242	rs62029761	0.128753	0.0276002	0.0579404	A	G	3.89081e-06	21.7616
		20	4618639	rs62200412	-0.0800851	0.0163834	0.260312	C	T	5.80216e-07	23.8944
		1	240694163	rs16840310	0.0608052	0.0122149	0.57105	G	A	6.75118e-07	24.78
		1	192019835	rs72730932	-0.0899559	0.0177107	0.0938143	C	A	6.88763e-07	25.7981
		3	3556826	rs9852893	-0.0657834	0.0129056	0.712002	G	C	3.87543e-07	25.9822
	Family XIII UCG001 id.11294	17	33761027	rs112362903	-0.149047	0.0333271	0.0343123	A	G	7.87771e-06	20.001
		17	78223817	rs8076666	-0.088655	0.0198094	0.880717	G	A	8.01826e-06	20.0292
		6	76598635	rs62414802	-0.0611904	0.013457	0.249174	C	T	4.29181e-06	20.6762
		21	45153079	rs2276529	-0.0759406	0.0165099	0.1859	C	G	5.35673e-06	21.1572
		3	45479090	rs76463770	0.19313	0.0419866	0.0305751	A	G	3.77477e-06	21.1582
		11	94681786	rs7119679	-0.0809085	0.0174782	0.239906	G	A	3.52493e-06	21.4287
		1	183503664	rs3842897	-0.112639	0.0242751	0.0885387	G	A	5.19709e-06	21.5306
		15	25151194	rs116979587	-0.121679	0.0260821	0.0483757	T	A	3.04635e-06	21.7644
		1	85228325	rs12049454	-0.0647298	0.0134065	0.395608	T	C	1.17379e-06	23.3119
		3	188224096	rs1426266	0.0665521	0.0137151	0.727898	C	T	1.24934e-06	23.5465
	Flavonifractor id.2059	5	168218403	rs114873521	-0.130067	0.0294087	0.0724046	C	T	7.12525e-06	19.5606
		1	102287083	rs12038887	0.0942719	0.0211646	0.135076	C	G	9.37195e-06	19.8401
		16	6696929	rs11642826	0.14686	0.0325191	0.0920529	G	C	6.6489e-06	20.3953
		2	50201547	rs6761463	0.0833919	0.0184596	0.863669	C	G	8.10905e-06	20.4081
		11	44849689	rs34066017	0.0764294	0.0159789	0.20564	A	G	1.52086e-06	22.8785
		1	237351354	rs11811696	-0.116063	0.0241012	0.0815473	T	C	2.07348e-06	23.1905
		10	32381186	rs806808	-0.0667272	0.0136557	0.559732	C	T	1.17972e-06	23.8769
		1	77887835	rs12030302	0.0692276	0.0137467	0.52829	G	A	5.60841e-07	25.3607
	Fusicatenibacter id.11305	15	88353215	rs8028026	0.0792146	0.0180505	0.907391	G	A	8.06325e-06	19.2589
		21	42681392	rs10439674	-0.0572129	0.0130007	0.202547	A	G	7.68493e-06	19.3666
		20	55937366	rs167879	0.0659543	0.0148763	0.851271	T	C	5.86894e-06	19.6561
		12	58658311	rs73103914	-0.0597324	0.0134458	0.150296	A	G	8.29564e-06	19.7354
		18	10370596	rs206581	-0.0568339	0.0127894	0.217782	A	G	8.95757e-06	19.7476
		2	226649570	rs62187631	-0.0710571	0.015924	0.192984	T	C	4.54527e-06	19.9118
		2	5532793	rs792108	0.0508345	0.0113843	0.590552	C	T	8.49533e-06	19.939
		7	148856720	rs60254196	0.0492427	0.0109365	0.53519	G	A	5.46739e-06	20.2734
		17	70697344	rs9905659	-0.061617	0.0136576	0.183191	G	A	7.30988e-06	20.3541
		20	25257001	rs6515626	0.141575	0.0313559	0.0668274	G	A	7.28652e-06	20.3861
		17	70721782	rs1864685	-0.0494799	0.0108105	0.406857	A	C	4.96158e-06	20.9491
		9	130371107	rs2039204	0.0497415	0.0107941	0.640184	A	T	3.94176e-06	21.2356
		10	120447429	rs3303	-0.0953657	0.020407	0.0649408	T	C	3.93895e-06	21.8387
		16	73821805	rs8063430	-0.104026	0.022217	0.0513259	T	C	4.9289e-06	21.9237
		10	112177119	rs2025938	-0.0967298	0.0205426	0.0663176	G	A	2.98834e-06	22.1722
		8	15360718	rs2132128	-0.0771914	0.0160344	0.103005	G	A	1.07686e-06	23.1757
		5	29595000	rs62353480	-0.0701397	0.0145589	0.174157	A	G	1.56769e-06	23.2098
		3	64252803	rs704418	-0.0739124	0.0151073	0.868224	C	T	7.77428e-07	23.9365
		1	24927625	rs4378146	-0.0616691	0.0125259	0.254419	A	C	7.20444e-07	24.2391
	Gordonibacter id.821	1	83136096	rs72939513	-0.21399	0.0490592	0.0509092	A	G	7.98197e-06	19.0259
		1	210628449	rs3765837	-0.190729	0.0433608	0.0717106	T	G	7.16902e-06	19.3481
		12	131024079	rs61934597	-0.172495	0.0388567	0.0755	C	T	8.36681e-06	19.707
		9	88787144	rs4596722	-0.102908	0.0231571	0.498803	G	A	9.0567e-06	19.7483
		4	8142607	rs35042269	-0.180293	0.0403296	0.113435	C	A	8.10849e-06	19.9853
		7	18970607	rs768830	-0.149852	0.0333315	0.843739	A	G	7.75586e-06	20.2123
		2	30158494	rs13412653	0.107597	0.0239228	0.371041	A	C	8.61133e-06	20.2291
		7	129433205	rs117347059	-0.128261	0.0285123	0.188952	G	C	9.16706e-06	20.236
		17	52957210	rs16955299	-0.196423	0.0433538	0.09907	G	A	6.37016e-06	20.5272
		7	47144505	rs71545975	-0.153972	0.0338918	0.171709	A	G	7.03947e-06	20.6393
		7	136937189	rs322296	0.17869	0.037722	0.074618	G	A	4.0242e-06	22.4394
		4	136768501	rs72714787	0.181405	0.0377102	0.131787	C	A	1.42889e-06	23.1409
		17	10148653	rs7220558	0.116884	0.0234834	0.404103	A	T	6.70641e-07	24.7735
		12	29024534	rs7294633	-0.12867	0.0249946	0.72575	T	C	3.43764e-07	26.501
		3	187450354	rs76287110	-0.242965	0.0466177	0.0813545	A	T	1.67487e-07	27.1635
	Haemophilus id.3698	7	24360361	rs56310940	-0.108393	0.0247052	0.123032	G	C	7.23236e-06	19.2498
		11	9951672	rs10840326	-0.0677384	0.0151463	0.366856	C	G	7.36529e-06	20.0012
		13	85114550	rs12876183	0.0749201	0.016711	0.344698	T	A	9.62498e-06	20.0998
		17	64535013	rs9895850	-0.192957	0.0416755	0.0441948	T	C	2.14062e-06	21.4368
		22	26891808	rs4822728	0.0705861	0.0151388	0.482489	T	C	3.47848e-06	21.7398
		9	78752170	rs10781340	-0.0948915	0.0203221	0.873757	A	G	4.32265e-06	21.8031
		13	36104947	rs9574096	-0.0736375	0.0155227	0.370281	A	T	2.18022e-06	22.5042
		12	115493337	rs35509	0.128249	0.0268779	0.0424935	G	A	2.00951e-06	22.7676
		16	48742489	rs111582866	-0.124265	0.026016	0.0879496	G	A	1.27347e-06	22.8148
		10	94306385	rs76022354	0.244638	0.0505504	0.0499038	C	T	1.83033e-06	23.4206
		6	8350917	rs9328464	0.0723095	0.0148799	0.445981	T	C	1.42269e-06	23.6151
		9	105650242	rs78909003	-0.246256	0.0503924	0.0552137	T	C	1.66744e-06	23.8805
		6	129224488	rs12191680	0.106544	0.0200323	0.10157	C	G	1.46913e-07	28.2876
		6	55448491	rs9382510	-0.093521	0.0172649	0.264048	C	T	7.12049e-08	29.342
	Holdemanella id.11393	10	125021315	rs12415649	0.0839384	0.0190567	0.218153	G	C	7.87989e-06	19.4011
		13	50932063	rs17586763	-0.227285	0.0510135	0.0512455	T	C	7.71951e-06	19.8505
		7	14728950	rs1830029	0.0954096	0.021093	0.772934	G	C	5.34724e-06	20.4601
		19	7668225	rs62113381	-0.105447	0.0232029	0.131403	T	C	5.53886e-06	20.653
		19	43851935	rs8113760	0.078999	0.01734	0.311189	G	A	4.62392e-06	20.7561
		3	85392882	rs35228298	0.0934832	0.0202886	0.160548	G	A	7.29844e-06	21.2306
		8	138623633	rs34187114	-0.104505	0.022601	0.111603	C	A	5.13499e-06	21.3805
		4	71000791	rs12513188	0.0903906	0.0195276	0.269007	G	A	4.65479e-06	21.4264
		1	65153340	rs1926302	-0.107972	0.0231421	0.224717	G	A	7.50136e-06	21.7679
		10	4494630	rs75764681	-0.283103	0.0598999	0.0450241	T	C	1.94272e-06	22.3376
		9	105004835	rs4541991	-0.0927334	0.0194435	0.322805	T	C	2.10092e-06	22.747
		19	15020095	rs73011279	-0.0961669	0.0199336	0.234234	T	C	1.36044e-06	23.2745
		6	4148609	rs607782	0.0854214	0.0172515	0.611031	C	T	7.19449e-07	24.5177
		6	163603171	rs761624	-0.0959801	0.0179537	0.698022	G	C	1.37775e-07	28.5795
	Holdemania id.2157	7	38292857	rs12701617	-0.0660617	0.0149427	0.465115	A	G	9.51853e-06	19.5453
		17	26789271	rs11080063	-0.0665238	0.0149837	0.406576	G	A	6.66884e-06	19.7113
		3	60615680	rs967319	0.0788638	0.0176744	0.238843	T	C	8.38147e-06	19.9098
		10	115332413	rs10885477	-0.135137	0.0301894	0.0500061	T	C	8.59825e-06	20.0373
		10	129908282	rs80149660	-0.232987	0.0519183	0.0435953	C	T	6.04213e-06	20.1383
		5	106209093	rs4146507	0.079488	0.0177002	0.243399	C	T	7.2297e-06	20.1673
		7	63323145	rs73139538	-0.148594	0.0327469	0.0293881	G	A	7.77177e-06	20.5903
		15	93110222	rs111745969	0.120677	0.0265781	0.136154	A	G	3.70775e-06	20.6158
		17	76443497	rs55888180	0.128671	0.0282795	0.0542329	C	G	5.89196e-06	20.7023
		8	123973840	rs113593397	-0.128935	0.0282526	0.0968242	A	G	9.35729e-06	20.8269
		13	70856516	rs9529719	-0.074038	0.0160494	0.675963	C	T	5.96664e-06	21.281
		14	102553414	rs41438744	-0.124871	0.0270129	0.0812348	C	G	2.44433e-06	21.3688
		13	81685543	rs116500994	-0.13755	0.0293386	0.0465754	G	T	2.34477e-06	21.9807
		12	39589195	rs150096134	0.162139	0.0332089	0.0985218	T	A	2.37766e-06	23.8378
		20	3839754	rs6133067	0.0910829	0.0178561	0.3111	T	C	5.16928e-07	26.0196
		6	105737322	rs9500080	0.0926764	0.0178886	0.17264	C	T	4.08517e-07	26.8402
		11	18768068	rs1867876	0.0842919	0.0162192	0.298129	T	C	2.7388e-07	27.0093
	Howardella id.2000	2	218819396	rs3791893	0.147035	0.034023	0.142764	A	G	9.49708e-06	18.6765
		15	98476920	rs10048062	-0.147352	0.0336531	0.08959	C	T	8.58875e-06	19.1718
		7	93527414	rs36081916	-0.18123	0.0402987	0.0885836	T	C	4.70046e-06	20.2245
		14	95452797	rs2154047	0.192557	0.0420093	0.911254	A	C	9.97034e-06	21.0101
		1	72972799	rs61771805	-0.136779	0.0296811	0.117017	A	T	4.02736e-06	21.2363
		17	17253288	rs12452946	-0.105833	0.0228941	0.497889	A	G	3.80391e-06	21.3695
		4	169178315	rs609430	-0.112045	0.0239328	0.348759	T	G	3.34488e-06	21.9178
		18	60125134	rs672217	0.164146	0.0349993	0.197666	G	A	3.52468e-06	21.9959
		7	133154356	rs17167098	-0.169366	0.0352068	0.136518	G	A	1.12323e-06	23.1419
		18	43206985	rs1484873	0.227831	0.046335	0.847955	G	A	2.55918e-06	24.1773
		11	77901287	rs901099	-0.12718	0.0250924	0.3121	T	G	6.5286e-07	25.6894
	Hungatella id.11306	5	58424440	rs10044993	-0.139547	0.0316748	0.914354	A	C	8.06659e-06	19.4095
		8	14853525	rs13249325	-0.100023	0.0225883	0.468272	T	G	9.6917e-06	19.608
		15	89577376	rs72759041	-0.126025	0.0282242	0.208575	G	T	3.86091e-06	19.9375
		14	95973619	rs17092615	0.152235	0.0337867	0.138506	G	A	7.37683e-06	20.3019
		4	166058998	rs13128780	-0.149725	0.0312777	0.188831	T	C	1.74997e-06	22.915
	Intestinibacter id.11345	6	170918194	rs62430350	0.151096	0.0351476	0.037047	T	C	6.84227e-06	18.4805
		3	70657785	rs68093214	0.0662258	0.0149877	0.240901	C	T	9.25763e-06	19.5247
		2	20054971	rs893394	0.0583322	0.0130729	0.453984	G	A	7.85037e-06	19.9101
		6	10303945	rs9348442	0.099082	0.0221625	0.125015	C	T	6.25936e-06	19.9872
		11	127703160	rs2098844	0.0575295	0.0128416	0.621725	T	C	6.78875e-06	20.0698
		12	97928437	rs11109097	-0.0624272	0.0138539	0.511061	T	C	5.4949e-06	20.305
		20	61325223	rs6062862	0.0924508	0.0204658	0.0821399	A	G	6.6799e-06	20.4063
		5	159686256	rs6875660	0.0890455	0.0193905	0.060622	C	T	3.05781e-06	21.0885
		5	148846426	rs447950	0.0628342	0.0136652	0.376666	A	G	5.6391e-06	21.1427
		4	179361262	rs2702387	-0.0608559	0.0132145	0.594035	G	A	4.25991e-06	21.2082
		16	5993076	rs118030283	-0.151829	0.0324471	0.045841	G	A	2.67436e-06	21.8956
		9	21502923	rs16938435	-0.112189	0.0235439	0.0968543	T	C	1.80098e-06	22.7062
		11	125663184	rs478972	0.142681	0.0297116	0.90912	C	T	1.81991e-06	23.0611
		15	92446683	rs4327025	-0.0810346	0.0154397	0.185459	G	A	1.64327e-07	27.5463
		4	14324623	rs10805326	-0.0775151	0.0139665	0.70683	A	G	3.54544e-08	30.8033
	Intestinimonas id.2062	8	3763540	rs17067892	0.107194	0.0250013	0.0870063	C	T	6.37926e-06	18.383
		6	155737906	rs62427239	0.162658	0.0367647	0.0457	C	A	9.40503e-06	19.5744
		13	23343542	rs1000888	-0.0585038	0.013219	0.333832	C	G	9.71292e-06	19.5871
		3	17187502	rs9823439	0.0581947	0.0131455	0.538037	C	T	9.85871e-06	19.598
		20	6218922	rs4113676	-0.218507	0.0490152	0.0144573	A	C	7.41635e-06	19.8733
		3	150620956	rs2276760	-0.0685233	0.0152546	0.240608	A	G	7.84061e-06	20.1779
		4	114608814	rs994794	-0.141905	0.0315074	0.0312708	G	C	7.305e-06	20.2848
		16	58818770	rs4784055	-0.175324	0.038599	0.0499441	T	C	8.71806e-07	20.6315
		2	140898088	rs72982915	0.183158	0.0402743	0.0561557	C	T	4.91157e-06	20.6822
		7	22007303	rs1859797	0.060368	0.0131793	0.549316	G	A	4.1223e-06	20.9811
		6	67200802	rs6934519	0.0692373	0.0151154	0.257393	C	T	8.56959e-06	20.9817
		15	93819735	rs7170984	-0.0658116	0.0140767	0.282445	T	C	2.98353e-06	21.8576
		5	17209391	rs2731794	0.120632	0.0257529	0.035006	C	T	1.91743e-06	21.9418
		1	43767569	rs12566247	0.0637084	0.0135355	0.424784	T	A	2.19053e-06	22.1536
		7	66890843	rs10262702	0.0918017	0.0194885	0.124389	T	C	2.06072e-06	22.1894
		16	85327902	rs2930225	-0.0729524	0.0152948	0.767201	T	G	1.34623e-06	22.7505
		3	10611142	rs62240188	0.130074	0.0267179	0.0937086	G	A	2.20308e-06	23.7015
		11	94364293	rs12226153	-0.151142	0.0306922	0.0141412	A	G	5.12165e-07	24.2501
		10	13124513	rs11258178	0.0660742	0.0134139	0.488347	A	G	6.982e-07	24.2635
		2	6514088	rs716604	0.0818068	0.0165992	0.229981	A	G	8.56624e-07	24.2887
	Lachnoclostridium id.11308	18	19743455	rs2385421	0.0746186	0.0180734	0.119317	A	G	7.13724e-06	17.0457
		17	46694541	rs72829893	0.117472	0.0268103	0.10307	G	T	5.57763e-06	19.1984
		1	185091351	rs12566975	-0.0468097	0.0105787	0.452578	T	C	9.57194e-06	19.5797
		16	27217620	rs62028349	0.0469989	0.0105971	0.516276	G	C	9.17044e-06	19.6699
		2	167244051	rs1528479	0.0497799	0.0111919	0.623656	A	G	9.63984e-06	19.7834
		12	102046595	rs1997204	0.108075	0.0242022	0.955323	C	T	5.97077e-06	19.9407
		3	66725825	rs1031599	0.078627	0.0175644	0.935361	T	G	6.31379e-06	20.039
		4	38694566	rs3821998	-0.0864066	0.0192519	0.104516	C	A	6.72048e-06	20.144
		8	59370320	rs4738679	0.0520267	0.011404	0.615435	A	G	4.41754e-06	20.8132
		17	13816159	rs78068103	0.0886199	0.0194248	0.115696	A	G	3.66522e-06	20.8137
		18	1053252	rs789029	-0.0641288	0.0137974	0.140185	C	T	3.75327e-06	21.6029
		3	177470032	rs62285313	0.0864203	0.0181565	0.0972255	A	G	1.58332e-06	22.6552
		3	23037786	rs615997	0.0511752	0.0106491	0.512003	T	C	2.0268e-06	23.0937
		20	19300846	rs6112314	-0.0561715	0.0108174	0.332548	A	C	2.43215e-07	26.9641
	Lachnospiraceae FCS020 group id.11314	6	71966268	rs4452603	0.0604208	0.0135965	0.271929	T	G	8.98194e-06	19.7478
		19	17865305	rs1363769	0.200628	0.0449372	0.967805	C	T	1.58161e-06	19.9329
		4	165786478	rs9308097	-0.055381	0.0123659	0.506462	G	A	7.47291e-06	20.0572
		5	109403564	rs113859143	-0.108906	0.0242055	0.0562966	G	C	2.55452e-06	20.243
		10	65563647	rs3999074	-0.0550587	0.0121847	0.491204	G	T	6.55043e-06	20.4184
		10	44346094	rs1254846	-0.105963	0.0232501	0.855851	A	G	5.59667e-06	20.7711
		1	118425334	rs9919338	-0.0553339	0.0120621	0.438794	G	C	4.90671e-06	21.0444
		11	3248876	rs35035870	-0.190615	0.0414403	0.0396955	T	C	2.62029e-06	21.1577
		3	165996415	rs2862811	-0.0564927	0.0121736	0.698386	C	T	3.91913e-06	21.5351
		8	121244406	rs10093861	-0.0568869	0.0121152	0.408365	G	A	3.05626e-06	22.0477
		4	166588085	rs2322265	-0.0666305	0.0141577	0.266168	C	T	5.20811e-06	22.1493
		2	53946431	rs72793667	-0.116881	0.0246589	0.0398066	A	G	1.63422e-06	22.4668
		1	35328576	rs12078956	0.106101	0.0222904	0.108507	C	G	2.15432e-06	22.657
		13	40419314	rs9788306	-0.062804	0.0130744	0.288132	C	T	1.38618e-06	23.0744
		16	23631307	rs369444	0.125481	0.0259008	0.0718434	C	G	3.14826e-06	23.4709
		19	2571232	rs7249113	0.0679483	0.0133496	0.297339	G	A	3.721e-07	25.9072
	Lachnospiraceae NC2004 group id.11316	18	58229086	rs17067076	-0.154631	0.0352194	0.114939	G	A	5.61203e-06	19.2765
		13	76829562	rs1929743	0.0837206	0.0190318	0.336273	T	C	9.05503e-06	19.3511
		17	21157406	rs117467633	-0.169687	0.0383169	0.0401072	T	C	9.13314e-06	19.6118
		13	47512191	rs12863463	-0.156365	0.0345372	0.0774806	G	A	6.03976e-06	20.4977
		9	29334137	rs1928659	0.102522	0.0226445	0.202491	T	C	6.17234e-06	20.4979
		6	22725908	rs12208226	-0.154739	0.0340372	0.105691	C	A	9.74833e-06	20.6677
		9	122239986	rs1331592	-0.0948806	0.0208369	0.763619	G	C	5.34355e-06	20.7343
		1	234157721	rs12127733	0.115182	0.0246006	0.178883	G	A	3.10592e-06	21.9219
		5	149544722	rs3756315	-0.0883469	0.0188397	0.297163	A	G	3.32583e-06	21.9905
		20	5330700	rs6116753	0.0994748	0.0209139	0.178206	G	A	2.92247e-06	22.6233
	Lachnospiraceae ND3007 group id.11317	10	14137663	rs72776675	-0.0647067	0.014797	0.170652	T	C	8.71686e-06	19.1228
		4	7678735	rs13110238	-0.0636978	0.0142041	0.2445	C	G	4.47806e-06	20.1104
		3	172950553	rs2861203	0.0572304	0.0127279	0.300833	G	A	7.36936e-06	20.2181
		16	1100633	rs9932954	-0.0561864	0.0115984	0.335345	A	G	1.24882e-06	23.4675
	Lachnospiraceae NK4A136 group id.11319	7	8497922	rs10952110	0.0487709	0.0109614	0.443522	G	T	9.08113e-06	19.7965
		17	30016653	rs2880566	0.0599578	0.0134693	0.148316	T	C	5.61423e-06	19.8153
		17	35240097	rs11263806	-0.0524615	0.0116758	0.343322	A	G	5.06512e-06	20.1887
		3	55181375	rs4955932	-0.0492283	0.0109388	0.389911	T	C	7.05424e-06	20.253
		5	90289997	rs59805249	0.0936162	0.0207982	0.092476	T	C	9.45388e-06	20.2605
		19	21806125	rs12611395	0.0902532	0.0199652	0.894547	G	A	5.83042e-06	20.4352
		8	84735080	rs28540839	0.0508285	0.0110591	0.475526	A	C	9.34329e-06	21.1239
		3	161749981	rs76193507	-0.22973	0.0499776	0.0855029	A	G	2.93089e-06	21.1293
		19	51256120	rs73044693	-0.10758	0.0229884	0.0713293	A	G	3.57256e-06	21.9001
		8	4842929	rs7832116	-0.0714756	0.0151703	0.128397	A	G	3.57084e-06	22.1987
		5	6116659	rs160061	-0.0513831	0.0108094	0.479554	G	A	2.12197e-06	22.5963
		14	100177681	rs68104925	-0.0549104	0.0115385	0.305212	T	C	2.36777e-06	22.647
		3	190415145	rs7616165	-0.230542	0.0483465	0.0252869	G	T	2.77389e-06	22.7389
		1	54578401	rs954878	-0.0520656	0.0109082	0.371697	A	G	1.78201e-06	22.7822
		11	3922055	rs12362320	0.0573168	0.0115466	0.424028	G	C	8.0423e-07	24.6408
	Lachnospiraceae UCG001 id.11321	16	79092359	rs74034332	0.168045	0.0382637	0.0614663	G	A	3.3335e-06	19.2876
		8	56839500	rs7341608	-0.0784757	0.0177648	0.134838	T	C	9.48135e-06	19.5142
		1	108102470	rs79476906	-0.087088	0.0197008	0.151776	T	A	8.27428e-06	19.5411
		17	36155074	rs7213933	-0.0816269	0.01838	0.158327	T	A	9.01675e-06	19.7231
		12	56256262	rs2371284	0.0761893	0.0170127	0.767673	C	T	7.55962e-06	20.0559
		19	13962924	rs8104225	0.0892098	0.0197665	0.218117	A	G	8.04211e-06	20.3688
		7	96965504	rs62496417	-0.0748504	0.0165681	0.21498	T	G	5.87503e-06	20.41
		1	166199362	rs12131224	0.117095	0.02591	0.109321	C	T	7.39861e-06	20.4241
		14	21455973	rs4981345	-0.0681973	0.0149831	0.328752	T	C	6.08597e-06	20.7172
		1	53773248	rs78848836	-0.118868	0.0259753	0.103053	A	G	3.38174e-06	20.9415
		9	14477851	rs573933	-0.107898	0.0232346	0.107266	T	C	3.10506e-06	21.5653
		6	145006780	rs9403580	0.107801	0.0229777	0.130115	C	T	3.46785e-06	22.0106
		9	7273249	rs10815577	-0.0683706	0.0143691	0.421487	C	G	1.71502e-06	22.6402
		1	82384407	rs2050911	0.0751466	0.0153934	0.337642	G	A	1.10647e-06	23.8314
		3	148269083	rs985416	-0.0970258	0.0181807	0.819494	T	C	1.45589e-07	28.4809
		3	42568440	rs437876	0.0784637	0.0144768	0.354668	T	C	7.16556e-08	29.376
	Lachnospiraceae UCG004 id.11324	1	105287469	rs12072562	0.133104	0.0303566	0.0397298	T	C	7.07375e-06	19.2254
		6	14817584	rs233486	0.0799088	0.017766	0.859791	G	A	6.28463e-06	20.2307
		13	51292902	rs2706242	-0.0901399	0.0199712	0.085132	G	C	9.83853e-06	20.3716
		12	24572337	rs35182105	-0.109724	0.024221	0.0544955	A	G	4.86508e-06	20.522
		4	183247601	rs2726805	0.0548397	0.0120844	0.470151	A	G	6.30406e-06	20.594
		1	65990422	rs6656451	0.05436	0.011947	0.530132	T	C	5.56775e-06	20.7034
		3	154242406	rs7629954	0.108441	0.023825	0.0452595	A	G	5.77218e-06	20.7167
		3	70592215	rs11128180	0.0648288	0.0140126	0.2324	A	G	4.51742e-06	21.4042
		14	40536481	rs12894272	-0.0579792	0.0125229	0.663091	G	A	4.3395e-06	21.4355
		7	71303007	rs12673420	0.0554351	0.0118375	0.498277	G	A	2.98078e-06	21.9306
		2	49904589	rs2882478	-0.0577091	0.0118338	0.534707	G	A	1.20812e-06	23.7815
		1	240359089	rs12747809	0.062197	0.0125685	0.717198	A	G	8.64868e-07	24.4891
	Lachnospiraceae UCG008 id.11328	8	23071054	rs57254474	0.0886512	0.0199045	0.2406	G	A	6.92054e-06	19.8366
		15	31697284	rs75356640	0.136523	0.0303128	0.123851	G	A	9.83196e-06	20.2843
		12	129539818	rs61944774	0.179838	0.0393797	0.0532243	A	G	6.34118e-06	20.8554
		2	168628871	rs13024781	-0.0798769	0.0168846	0.520602	T	C	2.29166e-06	22.38
		1	90818872	rs10801803	-0.117029	0.0243085	0.142313	G	A	1.4003e-06	23.1777
		2	228100140	rs62277846	0.102292	0.0212319	0.192621	C	T	1.58891e-06	23.2116
		16	84992314	rs955844	0.112064	0.0228369	0.141065	A	C	1.80992e-06	24.0801
		4	114220647	rs67078837	-0.0845848	0.0170693	0.417371	T	C	7.68192e-07	24.5558
		11	19572557	rs10741777	-0.0973842	0.0194791	0.308094	T	C	7.68652e-07	24.9942
		3	100496680	rs9873555	-0.121162	0.0233467	0.116414	G	C	2.4134e-07	26.9328
		11	74391775	rs10793103	-0.0974344	0.0181279	0.550673	T	C	9.34932e-08	28.8888
	Lachnospiraceae UCG010 id.11330	9	85576178	rs2153460	-0.0684038	0.0156562	0.163899	A	T	9.17318e-06	19.0892
		21	33193567	rs2833528	0.0562148	0.0127763	0.625489	T	C	9.91996e-06	19.3594
		6	84772845	rs17730011	-0.0702357	0.015706	0.214512	G	A	7.84603e-06	19.9979
		7	81410263	rs4576377	0.0572001	0.0127043	0.632369	C	A	7.63062e-06	20.2718
		5	8146371	rs336138	0.0779543	0.0171865	0.115593	G	T	7.48411e-06	20.5734
		19	42586245	rs10414815	-0.10453	0.0230253	0.953322	C	T	4.23975e-06	20.6097
		2	185862591	rs72894957	0.222263	0.0486425	0.0225002	G	A	5.68434e-06	20.8787
		1	224897491	rs72761829	0.111884	0.0238893	0.0890797	A	T	2.5765e-06	21.9346
		9	92267239	rs12346653	0.0657686	0.0139569	0.209844	C	T	2.70321e-06	22.2054
		14	29872341	rs74315802	0.0867262	0.0183477	0.186057	G	T	3.19007e-06	22.3428
		21	44079875	rs9981767	0.0655062	0.0131994	0.260166	A	C	9.96369e-07	24.6295
		10	83848397	rs11192447	0.126592	0.024345	0.0504631	A	G	4.68954e-07	27.0391
	Lactobacillus id.1837	2	57701660	rs56791201	-0.051823	0.0110697	0.638281	C	T	2.9282e-06	21.9166
	Lactococcus id.1851	6	151027636	rs75127669	0.139784	0.0310414	0.0706	C	A	6.83439e-06	20.2783
		2	199312684	rs12693845	-0.0805447	0.0177429	0.40973	C	T	8.96314e-06	20.6075
		8	69010103	rs768253	-0.079195	0.0171791	0.439335	T	G	4.24766e-06	21.2518
		3	173151665	rs77478751	-0.219886	0.0475759	0.118243	A	G	7.32706e-06	21.361
		20	54192992	rs6092149	-0.0801344	0.017149	0.424761	A	T	3.29041e-06	21.8354
		4	109896462	rs62314653	0.187692	0.0394585	0.0594978	C	A	2.24383e-06	22.6261
		1	18501459	rs16861661	-0.183147	0.038148	0.0653036	G	A	1.27809e-06	23.0492
		16	73890910	rs328312	0.0815092	0.0169441	0.462864	T	A	1.40618e-06	23.1407
		13	23834968	rs7399658	-0.107134	0.0221883	0.18271	G	A	3.12097e-06	23.3135
		2	28903275	rs11674854	-0.0852686	0.0176504	0.4274	C	T	1.59199e-06	23.3383
		19	6928017	rs921925	0.0985077	0.0203229	0.213087	A	C	9.71673e-07	23.4947
	Marvinbryantia id.2005	13	113472525	rs7992246	-0.104232	0.0230786	0.3469	C	T	4.44723e-06	20.3978
		7	14650221	rs17168302	0.191857	0.0424761	0.106425	G	A	6.28608e-06	20.4017
		2	31266049	rs12621813	0.108423	0.0239978	0.26474	G	A	6.6083e-06	20.4127
		1	116887742	rs6674304	0.200758	0.0442121	0.0391116	C	T	6.1776e-06	20.6188
		2	54114864	rs2293361	-0.199221	0.0430969	0.0532494	C	T	1.39592e-06	21.3687
		10	71518643	rs55910161	0.146426	0.0307367	0.112023	C	T	2.36211e-06	22.6946
		12	113161438	rs4766997	0.114599	0.023839	0.425615	C	T	2.06144e-06	23.1092
		19	28767353	rs10417872	-0.118306	0.024522	0.7142	G	T	1.28677e-06	23.2756
		17	2699935	rs123059	0.13671	0.0274694	0.780207	C	T	1.26561e-06	24.7686
		22	31532568	rs757872	-0.140799	0.027582	0.829399	C	G	4.36878e-07	26.0584
		18	64699550	rs34757988	0.122294	0.0228976	0.391813	G	C	8.95035e-08	28.5253
	Methanobrevibacter id.123	14	21577837	rs8006832	-0.0952415	0.0216699	0.0931853	G	T	6.58082e-06	19.317
		13	86079090	rs11620597	0.119479	0.0271688	0.0248995	T	C	7.80171e-06	19.3394
		19	4542097	rs146541147	0.118845	0.0268423	0.0335286	G	A	6.86294e-06	19.603
		18	46255637	rs12963345	0.059681	0.0132289	0.4583	C	G	6.60374e-06	20.3528
		1	211400180	rs3125832	0.0679323	0.015012	0.227564	A	C	5.02736e-06	20.4774
		16	5938448	rs11645029	-0.060618	0.0131551	0.502564	G	C	4.14753e-06	21.2332
		11	79518683	rs72948274	-0.126354	0.0272212	0.0637491	A	C	3.25912e-06	21.5458
		3	166039765	rs2863363	-0.0634861	0.0136323	0.755145	G	A	3.11279e-06	21.688
		1	58441860	rs1187983	-0.0935456	0.0193174	0.104353	C	T	2.02428e-06	23.4504
		6	132881664	rs2842896	-0.0649396	0.0131146	0.586437	C	T	7.25371e-07	24.5194
		11	45826561	rs61884471	0.124426	0.0248431	0.109533	G	A	1.01163e-06	25.0848
		10	12516924	rs2724813	0.0840769	0.0167551	0.762952	G	A	6.28449e-07	25.1802
	Odoribacter id.952	19	52925820	rs4802933	0.135628	0.0308139	0.768347	G	A	9.73823e-06	19.3734
		15	31516919	rs4779844	-0.109639	0.0247979	0.654874	C	G	9.28282e-06	19.5479
		11	89349287	rs11018665	0.113013	0.0254343	0.241556	A	T	7.03105e-06	19.7432
		3	15053083	rs6776814	-0.188956	0.0419905	0.0205029	T	C	8.04896e-06	20.2497
		10	112266046	rs1334944	0.115197	0.0255492	0.277673	T	C	7.61377e-06	20.3295
		4	104418307	rs894996	0.214213	0.0456045	0.0708561	C	A	3.81566e-06	22.0636
		13	41963791	rs76029318	0.222849	0.0454319	0.062705	T	C	1.07552e-06	24.0602
	Olsenella id.822	17	46763962	rs4793970	-0.0576329	0.0129154	0.363047	A	G	6.02698e-06	19.9125
		11	6848360	rs16918425	0.0999781	0.0223785	0.0474171	A	T	8.85054e-06	19.9594
		14	70944224	rs28417404	-0.0726896	0.0161372	0.0965715	A	G	3.68036e-06	20.2903
		4	11907559	rs6856150	-0.0881922	0.0194146	0.876752	A	G	6.05954e-06	20.635
		19	49523088	rs10423795	-0.0550695	0.0121164	0.616477	T	C	6.5793e-06	20.6574
		8	69677480	rs74553962	0.121449	0.0264106	0.0760019	T	G	9.48681e-06	21.1462
		8	1266824	rs10093869	-0.0577795	0.0125389	0.42396	A	G	3.67443e-06	21.2338
		12	67655943	rs77779484	-0.133489	0.0268526	0.0605768	G	A	6.56251e-07	24.7126
		15	58063881	rs503751	0.0618294	0.0118887	0.527218	C	G	2.07625e-07	27.0471
	Oscillibacter id.2063	17	59632873	rs8066522	0.106529	0.0240379	0.668454	A	G	9.70085e-06	19.6401
		6	10422207	rs9460691	0.119966	0.0268645	0.195337	C	A	7.2835e-06	19.9415
		4	174810498	rs61090148	-0.104783	0.0231343	0.431589	A	G	6.43724e-06	20.5149
		20	19969568	rs6046522	0.122938	0.0269928	0.2863	C	T	4.48456e-06	20.7432
		2	150077190	rs1035588	-0.108148	0.0236848	0.371628	A	G	4.85501e-06	20.8496
		1	179629191	rs7540303	0.108044	0.023638	0.366029	C	T	5.32023e-06	20.892
		1	247642270	rs35225860	-0.223604	0.0482391	0.0395526	A	G	3.87044e-06	21.4863
		1	231960352	rs2759329	0.111131	0.0237218	0.63068	A	G	3.43202e-06	21.947
		10	10777085	rs17148768	0.140434	0.0295602	0.166747	G	A	2.19842e-06	22.5699
		9	21884425	rs72691585	-0.249079	0.0520814	0.133207	C	A	2.95291e-06	22.8723
		19	4925018	rs62112538	-0.19943	0.0407033	0.111047	C	T	1.1882e-06	24.0061
	Oscillospira id.2064	20	18003390	rs62206502	0.0681423	0.0151349	0.4592	A	C	6.59888e-06	20.271
		12	82366390	rs137917150	-0.174992	0.0388394	0.0926423	T	A	4.61987e-06	20.2998
		11	25973451	rs12417956	0.0785431	0.0174075	0.276117	C	G	6.02629e-06	20.3584
		20	49507892	rs761240	0.17664	0.0388812	0.949872	G	T	2.0384e-06	20.6395
		10	116469806	rs75453768	0.12212	0.0268629	0.0973587	G	T	5.34737e-06	20.6665
		8	11116314	rs11990279	-0.0824934	0.0180457	0.200435	T	C	4.94299e-06	20.8973
		6	36931994	rs6901560	0.0855032	0.018693	0.186801	C	G	6.20955e-06	20.9222
		11	79013843	rs61883564	-0.101351	0.0221016	0.136754	A	G	3.38712e-06	21.0285
		9	1798324	rs16934185	-0.129568	0.028157	0.102485	A	G	4.38036e-06	21.175
		8	21598077	rs4506202	0.0711323	0.0152261	0.466878	G	A	3.20826e-06	21.8251
		4	3656291	rs12649930	0.121589	0.0259612	0.101516	T	G	4.09383e-06	21.9351
		2	179457147	rs16866406	0.0988765	0.0208795	0.152401	A	G	3.07822e-06	22.4257
		14	32270129	rs36095275	-0.0752368	0.0156861	0.4168	C	T	1.39627e-06	23.0054
		22	44834707	rs133832	-0.0795527	0.0162411	0.283529	A	C	1.1472e-06	23.9927
		1	184942671	rs234108	0.0749553	0.0152632	0.396977	A	G	9.16326e-07	24.1165
		14	21479605	rs11627628	0.143961	0.0290223	0.0758385	T	C	1.00921e-06	24.6052
	Oxalobacter id.2978	16	89792856	rs12925026	0.13559	0.030678	0.0563416	T	C	9.31022e-06	19.5345
		1	76803093	rs751183	0.0774322	0.0172216	0.818158	C	T	6.85125e-06	20.216
		4	89483300	rs28889936	0.114051	0.0252838	0.0956548	A	C	3.36589e-06	20.3476
		6	170474630	rs62422654	0.0898456	0.0198088	0.207854	C	T	6.46755e-06	20.572
		17	14881860	rs8076323	0.0715392	0.0156539	0.324652	A	G	5.61319e-06	20.8854
		6	56160483	rs72866977	-0.130569	0.0281674	0.0791148	A	C	5.62704e-06	21.4875
		14	28151415	rs1954532	0.0826246	0.0175252	0.798985	C	T	2.26772e-06	22.2276
		6	18093691	rs12206468	-0.133016	0.0269733	0.0775724	G	A	1.04222e-06	24.3187
		3	172373615	rs73038677	-0.08321	0.0168666	0.138379	T	A	1.09428e-06	24.3386
	Parabacteroides id.954	11	126582578	rs3862635	-0.172142	0.0394026	0.0900876	C	T	9.18692e-06	19.0864
		15	93941937	rs111966731	0.213114	0.047162	0.085689	T	C	7.29861e-06	20.4192
		8	115560689	rs6993398	0.127217	0.0278855	0.18385	G	A	7.12771e-06	20.8129
		6	38550301	rs1569853	-0.138078	0.0296981	0.120726	T	C	3.64502e-06	21.6168
		9	19682558	rs12002250	0.217122	0.0466317	0.0422262	A	C	1.41504e-06	21.6793
		12	96819204	rs11108500	-0.199099	0.0427327	0.0876595	A	G	3.74283e-06	21.7079
		8	20902693	rs10464997	0.137691	0.0294804	0.184729	G	A	3.29754e-06	21.8145
		20	59502888	rs6071435	-0.105512	0.021489	0.375162	T	A	1.07431e-06	24.1086
		4	189935314	rs36057338	0.207847	0.0421439	0.0331359	G	T	8.79812e-07	24.3231
[truncated: 515 more rows]

## Sheet: Sheet2
Table S2. Removed SNPs as confounding factors for early-onset COPD
SNP	Trait
rs7570971	Forced expiratory volume in 1-second
rs10202904	Forced vital capacity
rs182549	Forced expiratory volume in 1-second
rs10233278	Ever smoked
rs2952251	Past tobacco smoking
rs62191117	Forced expiratory volume in 1-second
rs57091572	Forced expiratory volume in 1-second, predicted
rs2548459	Peak expiratory flow
rs646327	Peak expiratory flow
rs1530559	Forced vital capacity
s1530559	Forced expiratory volume in 1-second
rs12636310	Peak expiratory flow
rs281379	Peak expiratory flow
rs77293403	Forced expiratory volume in 1-second
rs7073658	Forced vital capacity, best measure
rs9276029	Forced expiratory volume in 1-second, predicted percentage
rs9900242	Forced expiratory volume in 1-second
rs62273907	Forced vital capacity, best measure
rs35866622	Peak expiratory flow
rs9393920	Forced expiratory volume in 1-second

## Sheet: Sheet3
Table S3. Removed SNPs as confounding factors for later-onset COPD
SNP	Trait
rs7570971	Forced expiratory volume in 1-second
rs10202904	Forced vital capacity
rs182549	Forced vital capacity
rs2952251	Past tobacco smoking
rs62532512	Tobacco smoking: smokes on most or all days
rs62191117	Forced expiratory volume in 1-second
rs10167839	Past tobacco smoking
rs646327	Peak expiratory flow
rs57091572	Forced expiratory volume in 1-second, predicted
rs2548459	Peak expiratory flow
rs12288512	Current tobacco smoking
rs1530559	Forced vital capacity
rs12636310	Forced expiratory volume in 1-second
rs77293403	Forced expiratory volume in 1-second
rs7073658	Forced vital capacity, best measure
rs9276029	Forced expiratory volume in 1-second, predicted percentage
rs9900242	Peak expiratory flow
rs62273907	Forced vital capacity, best measure
rs35866622	Peak expiratory flow
rs2444793	Forced vital capacity
rs9536330	Forced vital capacity, best measure
rs2016057	Past tobacco smoking
rs9393920	Peak expiratory flow

## Sheet: Sheet4
Table S4. Removed SNPs as confounding factors for allergic asthma
SNP	Trait
rs7570971	Forced expiratory volume in 1-second
rs182549	Forced vital capacity
rs1135612	Eosinophil percentage of white cells
rs2952251	Eosinophil percentage of white cells
rs10202904	Forced vital capacity
rs62191117	Forced expiratory volume in 1-second
rs1530559	Forced vital capacity
rs60254196	Eosinophil percentage of white cells
rs9389266	Sum eosinophil basophil counts
rs57091572	Forced expiratory volume in 1-second, predicted
rs11597285	Eosinophil percentage of white cells
rs2548459	Peak expiratory flow
rs12925026	Self-reported asthma
rs3821998	Eosinophil percentage of white cells
rs77293403	Forced vital capacity, best measure
rs67476743	Sum neutrophil eosinophil counts
rs7073658	Forced vital capacity
rs9276029	Forced expiratory volume in 1-second, predicted percentage
rs9900242	Peak expiratory flow
rs8100692	Eosinophil count
rs2444793	Forced vital capacity
rs9536330	Forced vital capacity, best measure
rs9393920	Forced expiratory volume in 1-second

## Sheet: Sheet5
Table S5. Removed SNPs as confounding factors for non-allergic asthma
SNP	Trait
rs7570971	Forced vital capacity
rs182549	Forced expiratory volume in 1-second
rs10202904	Forced vital capacity
rs62191117	Forced expiratory volume in 1-second
rs1530559	Forced expiratory volume in 1-second
rs646327	Peak expiratory flow
rs57091572	Forced expiratory volume in 1-second, predicted
rs2548459	Peak expiratory flow
rs12636310	Peak expiratory flow
rs7073658	Forced vital capacity
rs12925026	Asthma
rs9900242	Forced expiratory volume in 1-second
rs62273907	Forced vital capacity, best measure
rs2444793	Forced vital capacity
rs9536330	Forced vital capacity, best measure
rs9393920	Forced expiratory volume in 1-second

## Sheet: Sheet6
Table S6. MR analysis of gut microbiota to early-onset COPD (P < 1.00E-05)
Classification	Exposure	Method	nSNP	β	SE	OR	OR_lci95	OR_uci95	P
Phylum	Actinobacteria.id.400	Inverse variance weighted	13	-0.0279739	0.141842	0.972414	0.736399	1.28407	0.843656
		MR Egger	13	-0.597453	0.668494	0.550211	0.148421	2.03969	0.390602
		Weighted median	13	0.0297768	0.150516	1.03022	0.767026	1.38374	0.843177
		Weighted mode	13	-0.310873	0.332364	0.732807	0.38201	1.40574	0.368055
	Bacteroidetes.id.905	Inverse variance weighted	10	-0.105167	0.127936	0.900174	0.700528	1.15672	0.41106
		MR Egger	10	-0.380676	0.279459	0.683399	0.395179	1.18183	0.210252
		Weighted median	10	-0.0419378	0.153135	0.958929	0.710289	1.29461	0.784192
		Weighted mode	10	-0.0126055	0.232127	0.987474	0.62652	1.55638	0.957879
	Cyanobacteria.id.1500	Inverse variance weighted	8	-0.0766256	0.0755112	0.926237	0.798814	1.07399	0.310221
		MR Egger	8	0.177992	0.26896	1.19482	0.705273	2.02416	0.532691
		Weighted median	8	-0.143591	0.105057	0.866242	0.705038	1.0643	0.171693
		Weighted mode	8	-0.214618	0.171409	0.80685	0.576616	1.12901	0.250753
	Euryarchaeota.id.55	Inverse variance weighted	10	-0.000370264	0.0505373	0.99963	0.905359	1.10372	0.994154
		MR Egger	10	-0.00491824	0.219287	0.995094	0.647445	1.52941	0.982656
		Weighted median	10	-0.000561012	0.0667965	0.999439	0.876795	1.13924	0.993299
		Weighted mode	10	-0.0157677	0.100107	0.984356	0.808982	1.19775	0.878322
	Firmicutes.id.1672	Inverse variance weighted	15	-0.0670099	0.126105	0.935186	0.730391	1.1974	0.595153
		MR Egger	15	-0.0110384	0.303754	0.989022	0.545313	1.79377	0.971563
		Weighted median	15	-0.065488	0.129059	0.93661	0.72728	1.20619	0.611855
		Weighted mode	15	-0.0732897	0.177871	0.929332	0.655788	1.31698	0.686551
	Lentisphaerae.id.2238	Inverse variance weighted	9	0.031909	0.0651483	1.03242	0.908662	1.17304	0.624282
		MR Egger	9	0.240337	0.252632	1.27168	0.775054	2.08652	0.37312
		Weighted median	9	-0.0250506	0.085222	0.975261	0.825236	1.15256	0.7688
		Weighted mode	9	-0.0849762	0.136256	0.918534	0.703253	1.19972	0.550221
	Proteobacteria.id.2375	Inverse variance weighted	12	-0.282055	0.123785	0.754232	0.591748	0.961331	0.0226915
		MR Egger	12	-0.330469	0.360676	0.718587	0.354377	1.45711	0.381101
		Weighted median	12	-0.22212	0.148077	0.800819	0.599086	1.07048	0.133607
		Weighted mode	12	0.0832674	0.274039	1.08683	0.635178	1.85964	0.766911
	Tenericutes.id.3919	Inverse variance weighted	12	-0.0761158	0.0778085	0.926709	0.795631	1.07938	0.327953
		MR Egger	12	0.085096	0.264857	1.08882	0.647897	1.82982	0.754605
		Weighted median	12	-0.0280347	0.102497	0.972355	0.795384	1.1887	0.784457
		Weighted mode	12	0.0384444	0.170566	1.03919	0.743888	1.45173	0.825806
	Verrucomicrobia.id.3982	Inverse variance weighted	12	-0.0401132	0.0780432	0.960681	0.824418	1.11947	0.607261
		MR Egger	12	0.0767701	0.205211	1.07979	0.722207	1.61443	0.716138
		Weighted median	12	0.0099604	0.109263	1.01001	0.815303	1.25122	0.927366
		Weighted mode	12	0.0281123	0.14321	1.02851	0.776794	1.3618	0.847954
Class	Actinobacteria.id.419	Inverse variance weighted	13	0.00648888	0.102868	1.00651	0.822726	1.23135	0.949703
		MR Egger	13	0.386351	0.299676	1.4716	0.817901	2.64777	0.223769
		Weighted median	13	0.0895942	0.124051	1.09373	0.857661	1.39478	0.47015
		Weighted mode	13	0.114048	0.189391	1.12081	0.773246	1.62459	0.558259
	Alphaproteobacteria.id.2379	Inverse variance weighted	6	0.110204	0.10773	1.11651	0.903981	1.37899	0.306326
		MR Egger	6	0.372456	0.399261	1.45129	0.663587	3.17404	0.4037
		Weighted median	6	0.143301	0.129426	1.15408	0.895498	1.48732	0.268208
		Weighted mode	6	0.163693	0.166637	1.17785	0.849664	1.63281	0.371047
	Bacilli.id.1673	Inverse variance weighted	17	0.0105	0.0859349	1.01056	0.853908	1.19594	0.902752
		MR Egger	17	0.511551	0.210946	1.66788	1.10307	2.52188	0.0283993
		Weighted median	17	-0.0203598	0.113154	0.979846	0.784946	1.22314	0.857207
		Weighted mode	17	0.157082	0.176153	1.17009	0.828468	1.65259	0.385747
	Bacteroidia.id.912	Inverse variance weighted	13	-0.17431	0.0972502	0.840036	0.694252	1.01643	0.0730702
		MR Egger	13	-0.255481	0.202483	0.774544	0.520821	1.15187	0.23314
		Weighted median	13	-0.164311	0.130412	0.848478	0.6571	1.09559	0.207692
		Weighted mode	13	-0.150129	0.172318	0.860597	0.613931	1.20637	0.400722
	Betaproteobacteria.id.2867	Inverse variance weighted	10	-0.0433882	0.103868	0.95754	0.781165	1.17374	0.676148
		MR Egger	10	-0.0365973	0.329258	0.964064	0.505634	1.83813	0.914235
		Weighted median	10	-0.0620211	0.13803	0.939863	0.717085	1.23185	0.653194
		Weighted mode	10	-0.0478779	0.202775	0.95325	0.640622	1.41844	0.81863
	Clostridia.id.1859	Inverse variance weighted	11	-0.172817	0.117873	0.841291	0.667746	1.05994	0.142612
		MR Egger	11	-0.357261	0.319013	0.69959	0.374364	1.30735	0.291753
		Weighted median	11	-0.154496	0.132605	0.856847	0.660735	1.11117	0.243985
		Weighted mode	11	-0.11701	0.203762	0.889576	0.596674	1.32626	0.578486
	Coriobacteriia.id.809	Inverse variance weighted	14	0.0605673	0.111229	1.06244	0.854326	1.32125	0.586079
		MR Egger	14	-0.0528575	0.471993	0.948515	0.376076	2.39228	0.912684
		Weighted median	14	0.0237202	0.133317	1.024	0.788533	1.32979	0.858783
		Weighted mode	14	0.0456641	0.21897	1.04672	0.68146	1.60777	0.838039
	Deltaproteobacteria.id.3087	Inverse variance weighted	12	0.0142744	0.137954	1.01438	0.774053	1.32931	0.917588
		MR Egger	12	1.22446	0.518022	3.40234	1.23262	9.39132	0.0396996
		Weighted median	12	-0.107371	0.141941	0.898193	0.680059	1.18629	0.449382
		Weighted mode	12	-0.175313	0.228694	0.839194	0.536036	1.31381	0.459466
	Erysipelotrichia.id.2147	Inverse variance weighted	13	0.0721218	0.108522	1.07479	0.868852	1.32953	0.506319
		MR Egger	13	0.00213179	0.49002	1.00213	0.383542	2.61842	0.996607
		Weighted median	13	0.0916522	0.138338	1.09598	0.835695	1.43734	0.507637
		Weighted mode	13	0.110428	0.23322	1.11676	0.707029	1.76392	0.644361
	Gammaproteobacteria.id.3303	Inverse variance weighted	6	-0.0226416	0.220289	0.977613	0.634824	1.5055	0.918136
		MR Egger	6	-0.535598	0.692857	0.585319	0.150529	2.27596	0.482647
		Weighted median	6	-0.132925	0.198198	0.87553	0.593692	1.29116	0.502432
		Weighted mode	6	-0.173562	0.2904	0.840665	0.475806	1.48531	0.5761
	Lentisphaeria.id.2250	Inverse variance weighted	8	0.0380971	0.0740506	1.03883	0.898488	1.2011	0.606921
		MR Egger	8	0.241534	0.271352	1.2732	0.748028	2.16709	0.407675
		Weighted median	8	-0.0544063	0.0888325	0.947047	0.795712	1.12716	0.540234
		Weighted mode	8	-0.108897	0.148656	0.896823	0.670144	1.20018	0.487635
	Melainabacteria.id.1589	Inverse variance weighted	10	0.0960814	0.0632018	1.10085	0.972589	1.24602	0.128452
		MR Egger	10	0.0802682	0.191793	1.08358	0.744051	1.57804	0.68658
		Weighted median	10	0.152758	0.0800556	1.16504	0.995858	1.36297	0.0563716
		Weighted mode	10	0.172098	0.110617	1.18779	0.956274	1.47537	0.154178
	Methanobacteria.id.119	Inverse variance weighted	8	-0.0420585	0.0590442	0.958814	0.854033	1.07645	0.476265
		MR Egger	8	-0.309919	0.242685	0.733506	0.455854	1.18027	0.248779
		Weighted median	8	-0.0491231	0.0775425	0.952064	0.817825	1.10834	0.526407
		Weighted mode	8	0.016886	0.115189	1.01703	0.811489	1.27463	0.887585
	Mollicutes.id.3920	Inverse variance weighted	12	-0.0761158	0.0778085	0.926709	0.795631	1.07938	0.327953
		MR Egger	12	0.085096	0.264857	1.08882	0.647897	1.82982	0.754605
		Weighted median	12	-0.0280347	0.105339	0.972355	0.790968	1.19534	0.790132
		Weighted mode	12	0.0384444	0.170333	1.03919	0.744227	1.45106	0.825572
	Negativicutes.id.2164	Inverse variance weighted	12	0.079915	0.125028	1.08319	0.847775	1.38399	0.522709
		MR Egger	12	0.203346	0.450848	1.2255	0.506457	2.96539	0.66159
		Weighted median	12	0.0328176	0.14261	1.03336	0.781376	1.36661	0.817998
		Weighted mode	12	-0.0364162	0.208338	0.964239	0.640979	1.45053	0.864417
	Verrucomicrobiae.id.4029	Inverse variance weighted	11	-0.00443668	0.0822422	0.995573	0.847358	1.16971	0.956978
		MR Egger	11	-0.0205406	0.278617	0.979669	0.567435	1.69139	0.942843
		Weighted median	11	0.0228914	0.109211	1.02316	0.825999	1.26737	0.833974
		Weighted mode	11	0.0302256	0.150932	1.03069	0.766745	1.38549	0.845292
Order	Actinomycetales.id.420	Inverse variance weighted	4	-0.176311	0.220243	0.838357	0.544446	1.29093	0.423404
		MR Egger	4	0.312332	0.44259	1.36661	0.57399	3.25375	0.553502
		Weighted median	4	-0.0342539	0.143974	0.966326	0.728737	1.28138	0.811945
		Weighted mode	4	0.0445103	0.134537	1.04552	0.803175	1.36098	0.762526
	Bacillales.id.1674	Inverse variance weighted	7	-0.0317763	0.0548129	0.968723	0.870046	1.07859	0.562101
		MR Egger	7	0.0613303	0.226015	1.06325	0.682728	1.65586	0.796965
		Weighted median	7	-0.0333025	0.0724579	0.967246	0.839188	1.11484	0.645794
		Weighted mode	7	-0.0842826	0.106851	0.919171	0.745492	1.13331	0.46026
	Bacteroidales.id.913	Inverse variance weighted	13	-0.17431	0.0972502	0.840036	0.694252	1.01643	0.0730702
		MR Egger	13	-0.255481	0.202483	0.774544	0.520821	1.15187	0.23314
		Weighted median	13	-0.164311	0.125334	0.848478	0.663672	1.08474	0.189863
		Weighted mode	13	-0.150129	0.167628	0.860597	0.619601	1.19533	0.388074
	Bifidobacteriales.id.432	Inverse variance weighted	10	0.00820288	0.13312	1.00824	0.776691	1.30881	0.950865
		MR Egger	10	0.45472	0.598304	1.57573	0.487748	5.0906	0.469049
		Weighted median	10	-0.0183079	0.150574	0.981859	0.730933	1.31893	0.903226
		Weighted mode	10	0.373129	0.328623	1.45227	0.762638	2.76552	0.285526
	Burkholderiales.id.2874	Inverse variance weighted	9	-0.067348	0.108492	0.93487	0.755789	1.15638	0.534756
		MR Egger	9	0.00869689	0.323953	1.00873	0.534592	1.90341	0.979332
		Weighted median	9	-0.0667557	0.139744	0.935424	0.711304	1.23016	0.632865
		Weighted mode	9	-0.0504826	0.189816	0.95077	0.655392	1.37927	0.796999
	Clostridiales.id.1863	Inverse variance weighted	12	-0.195706	0.124003	0.822254	0.644841	1.04848	0.114512
		MR Egger	12	-0.430231	0.333418	0.650359	0.338331	1.25016	0.225962
		Weighted median	12	-0.155112	0.135677	0.85632	0.656365	1.11719	0.252938
		Weighted mode	12	-0.106541	0.20595	0.898938	0.600374	1.34598	0.61518
	Coriobacteriales.id.810	Inverse variance weighted	14	0.0605673	0.111229	1.06244	0.854326	1.32125	0.586079
		MR Egger	14	-0.0528575	0.471993	0.948515	0.376076	2.39228	0.912684
		Weighted median	14	0.0237202	0.134681	1.024	0.786428	1.33335	0.860199
		Weighted mode	14	0.0456641	0.228271	1.04672	0.669151	1.63734	0.844542
	Desulfovibrionales.id.3156	Inverse variance weighted	11	0.108068	0.132922	1.11412	0.858593	1.4457	0.416209
		MR Egger	11	1.03301	0.502306	2.80951	1.04968	7.51972	0.0698712
		Weighted median	11	0.0758641	0.137803	1.07882	0.823469	1.41334	0.581958
		Weighted mode	11	0.0278127	0.205203	1.0282	0.687712	1.53727	0.894876
	Enterobacteriales.id.3468	Inverse variance weighted	7	0.125584	0.11947	1.13381	0.897109	1.43296	0.293179
		MR Egger	7	0.1472	0.782944	1.15859	0.249731	5.37506	0.858262
		Weighted median	7	0.066304	0.169778	1.06855	0.766086	1.49044	0.696143
		Weighted mode	7	0.0502798	0.222975	1.05157	0.679261	1.62793	0.829078
	Erysipelotrichales.id.2148	Inverse variance weighted	13	0.0721218	0.108522	1.07479	0.868852	1.32953	0.506319
		MR Egger	13	0.00213179	0.49002	1.00213	0.383542	2.61842	0.996607
		Weighted median	13	0.0916522	0.138233	1.09598	0.835867	1.43705	0.507314
		Weighted mode	13	0.110428	0.233437	1.11676	0.706728	1.76467	0.644666
	Gastranaerophilales.id.1591	Inverse variance weighted	9	0.0762529	0.0663839	1.07924	0.947565	1.2292	0.250694
		MR Egger	9	0.129003	0.201653	1.13769	0.766259	1.68918	0.542709
		Weighted median	9	0.163081	0.0880538	1.17713	0.990541	1.39887	0.0640168
		Weighted mode	9	0.178168	0.115098	1.19503	0.953682	1.49745	0.160221
	Lactobacillales.id.1800	Inverse variance weighted	14	-0.0683297	0.110129	0.933953	0.752629	1.15896	0.534962
		MR Egger	14	0.52017	0.219806	1.68231	1.09346	2.58827	0.0356282
		Weighted median	14	-0.0420651	0.127173	0.958807	0.747273	1.23022	0.740818
		Weighted mode	14	0.0454917	0.189136	1.04654	0.722372	1.51619	0.813676
	Methanobacteriales.id.120	Inverse variance weighted	8	-0.0420585	0.0590442	0.958814	0.854033	1.07645	0.476265
		MR Egger	8	-0.309919	0.242685	0.733506	0.455854	1.18027	0.248779
		Weighted median	8	-0.0491231	0.0759887	0.952064	0.82032	1.10497	0.517986
		Weighted mode	8	0.016886	0.111333	1.01703	0.817645	1.26503	0.883725
	MollicutesRF9.id.11579	Inverse variance weighted	12	0.016927	0.0744968	1.01707	0.878898	1.17697	0.820254
		MR Egger	12	0.0411395	0.227273	1.042	0.667433	1.62677	0.859973
		Weighted median	12	0.00572355	0.0992383	1.00574	0.827966	1.22168	0.954008
		Weighted mode	12	0.0734765	0.15168	1.07624	0.799463	1.44885	0.63759
	NB1n.id.3953	Inverse variance weighted	12	-0.00234517	0.0524403	0.997658	0.900209	1.10565	0.96433
		MR Egger	12	-0.210558	0.212779	0.810132	0.53387	1.22935	0.345727
		Weighted median	12	-0.0122623	0.0665644	0.987813	0.866989	1.12547	0.853843
		Weighted mode	12	-0.064297	0.114838	0.937726	0.748729	1.17443	0.586772
	Pasteurellales.id.3688	Inverse variance weighted	13	0.00226003	0.0687079	1.00226	0.875984	1.14675	0.97376
		MR Egger	13	0.123261	0.148058	1.13118	0.846256	1.51203	0.422825
		Weighted median	13	0.0417273	0.0889409	1.04261	0.875818	1.24117	0.638957
		Weighted mode	13	0.0205632	0.103769	1.02078	0.832914	1.25101	0.846236
	Rhodospirillales.id.2667	Inverse variance weighted	13	0.0179887	0.0631354	1.01815	0.899644	1.15227	0.775704
		MR Egger	13	-0.14403	0.246909	0.865862	0.533673	1.40482	0.571435
		Weighted median	13	-0.0221304	0.0856422	0.978113	0.826968	1.15688	0.796094
		Weighted mode	13	-0.0631824	0.128798	0.938772	0.729331	1.20836	0.63259
	Selenomonadales.id.2165	Inverse variance weighted	12	0.079915	0.125028	1.08319	0.847775	1.38399	0.522709
		MR Egger	12	0.203346	0.450848	1.2255	0.506457	2.96539	0.66159
		Weighted median	12	0.0328176	0.131014	1.03336	0.799338	1.3359	0.80221
		Weighted mode	12	-0.0364162	0.22131	0.964239	0.624887	1.48788	0.872284
	Verrucomicrobiales.id.4030	Inverse variance weighted	11	-0.00443668	0.0822422	0.995573	0.847358	1.16971	0.956978
		MR Egger	11	-0.0205406	0.278617	0.979669	0.567435	1.69139	0.942843
		Weighted median	11	0.0228914	0.108863	1.02316	0.826562	1.26651	0.833452
		Weighted mode	11	0.0302256	0.141553	1.03069	0.78097	1.36025	0.835205
	Victivallales.id.2254	Inverse variance weighted	8	0.0380971	0.0740506	1.03883	0.898488	1.2011	0.606921
		MR Egger	8	0.241534	0.271352	1.2732	0.748028	2.16709	0.407675
		Weighted median	8	-0.0544063	0.0858665	0.947047	0.800351	1.12063	0.526332
		Weighted mode	8	-0.108897	0.149378	0.896823	0.669197	1.20188	0.489665
Family	Acidaminococcaceae.id.2166	Inverse variance weighted	7	-0.0373124	0.177558	0.963375	0.680228	1.36438	0.833557
		MR Egger	7	-0.0989235	0.589268	0.905812	0.285393	2.87497	0.87326
		Weighted median	7	0.0932402	0.146062	1.09773	0.824448	1.46159	0.523239
		Weighted mode	7	0.114908	0.210278	1.12177	0.742868	1.69393	0.604461
	Actinomycetaceae.id.421	Inverse variance weighted	4	-0.175482	0.220278	0.839053	0.54486	1.29209	0.425661
		MR Egger	4	0.313997	0.440736	1.36889	0.577039	3.24735	0.550095
		Weighted median	4	-0.0325167	0.136745	0.968006	0.740421	1.26555	0.812043
		Weighted mode	4	0.0434277	0.142395	1.04438	0.790044	1.38061	0.780316
	Alcaligenaceae.id.2875	Inverse variance weighted	10	0.0119473	0.109027	1.01202	0.817303	1.25312	0.912742
		MR Egger	10	-0.474058	0.477226	0.622471	0.244285	1.58614	0.349626
		Weighted median	10	-0.0387074	0.144537	0.962032	0.724698	1.27709	0.788852
		Weighted mode	10	-0.0747198	0.213648	0.928003	0.610504	1.41062	0.734583
	Bacteroidaceae.id.917	Inverse variance weighted	8	0.0825333	0.163834	1.08603	0.787744	1.49728	0.614429
		MR Egger	8	0.257362	0.932645	1.29351	0.207916	8.04738	0.791846
		Weighted median	8	0.00956922	0.172139	1.00962	0.720491	1.41476	0.955668
		Weighted mode	8	-0.0491071	0.270759	0.952079	0.560013	1.61863	0.861219
	BacteroidalesS24.7group.id.11173	Inverse variance weighted	8	0.138306	0.0766734	1.14833	0.988097	1.33454	0.0712576
		MR Egger	8	-0.089853	0.307522	0.914066	0.500276	1.67011	0.779986
		Weighted median	8	0.205893	0.0994839	1.22862	1.01096	1.49314	0.0384888
		Weighted mode	8	0.264409	0.162649	1.30266	0.947069	1.79177	0.148054
	Bifidobacteriaceae.id.433	Inverse variance weighted	10	0.00820288	0.13312	1.00824	0.776691	1.30881	0.950865
		MR Egger	10	0.45472	0.598304	1.57573	0.487748	5.0906	0.469049
		Weighted median	10	-0.0183079	0.147264	0.981859	0.73569	1.3104	0.901062
		Weighted mode	10	0.373129	0.330794	1.45227	0.7594	2.77731	0.2885
	Clostridiaceae1.id.1869	Inverse variance weighted	10	0.0743438	0.0995881	1.07718	0.886168	1.30936	0.455358
		MR Egger	10	0.406688	0.281339	1.50184	0.865251	2.60677	0.186313
		Weighted median	10	0.0816329	0.129849	1.08506	0.841246	1.39953	0.529561
		Weighted mode	10	0.144901	0.19414	1.15592	0.790086	1.69116	0.474486
	ClostridialesvadinBB60group.id.11286	Inverse variance weighted	15	-0.0580435	0.0656821	0.943609	0.829626	1.07325	0.376856
		MR Egger	15	0.0489878	0.17933	1.05021	0.738969	1.49253	0.789013
		Weighted median	15	-0.143687	0.0934759	0.866159	0.721156	1.04032	0.124256
		Weighted mode	15	-0.186447	0.145406	0.829902	0.624101	1.10357	0.22058
	Coriobacteriaceae.id.811	Inverse variance weighted	14	0.0605673	0.111229	1.06244	0.854326	1.32125	0.586079
		MR Egger	14	-0.0528575	0.471993	0.948515	0.376076	2.39228	0.912684
		Weighted median	14	0.0237202	0.135371	1.024	0.785365	1.33515	0.860904
		Weighted mode	14	0.0456641	0.216054	1.04672	0.685367	1.5986	0.835887
	Defluviitaleaceae.id.1924	Inverse variance weighted	11	-0.044755	0.0813367	0.956232	0.81532	1.1215	0.582152
		MR Egger	11	0.0191166	0.292049	1.0193	0.57505	1.80675	0.949241
		Weighted median	11	-0.046804	0.104671	0.954274	0.777277	1.17158	0.654763
		Weighted mode	11	0.117629	0.193815	1.12483	0.76932	1.64461	0.557437
	Desulfovibrionaceae.id.3169	Inverse variance weighted	9	0.0817121	0.157703	1.08514	0.796614	1.47818	0.604361
		MR Egger	9	1.26273	0.509956	3.53507	1.30111	9.60463	0.0424481
		Weighted median	9	-0.0528436	0.157051	0.948528	0.697213	1.29043	0.736514
		Weighted mode	9	-0.104107	0.230601	0.901129	0.57345	1.41605	0.663647
	Enterobacteriaceae.id.3469	Inverse variance weighted	7	0.125584	0.11947	1.13381	0.897109	1.43296	0.293179
		MR Egger	7	0.1472	0.782944	1.15859	0.249731	5.37506	0.858262
		Weighted median	7	0.066304	0.160822	1.06855	0.779653	1.4645	0.680132
		Weighted mode	7	0.0502798	0.211525	1.05157	0.694677	1.5918	0.820021
	Erysipelotrichaceae.id.2149	Inverse variance weighted	13	0.0721218	0.108522	1.07479	0.868852	1.32953	0.506319
		MR Egger	13	0.00213179	0.49002	1.00213	0.383542	2.61842	0.996607
		Weighted median	13	0.0916522	0.13139	1.09598	0.847154	1.4179	0.485455
		Weighted mode	13	0.110428	0.237004	1.11676	0.701805	1.77705	0.649608
	FamilyXI.id.1936	Inverse variance weighted	8	0.019619	0.0504616	1.01981	0.923776	1.12583	0.697432
		MR Egger	8	0.374981	0.321404	1.45496	0.774939	2.73172	0.287602
		Weighted median	8	0.0085927	0.0655084	1.00863	0.887095	1.14682	0.895641
		Weighted mode	8	0.000461415	0.0969893	1.00046	0.827259	1.20993	0.996337
	FamilyXIII.id.1957	Inverse variance weighted	7	-0.330448	0.167215	0.718602	0.517788	0.997296	0.0481332
		MR Egger	7	-0.660286	0.666256	0.516703	0.139995	1.90708	0.367172
		Weighted median	7	-0.323387	0.190832	0.723694	0.49787	1.05195	0.0901475
		Weighted mode	7	-0.267929	0.322303	0.764962	0.406715	1.43876	0.437631
	Lachnospiraceae.id.1987	Inverse variance weighted	16	-0.040196	0.0989779	0.960601	0.791209	1.16626	0.684661
		MR Egger	16	-0.414271	0.340921	0.660822	0.338755	1.28909	0.244405
		Weighted median	16	0.0194646	0.127257	1.01966	0.794566	1.30851	0.878434
		Weighted mode	16	0.184315	0.265504	1.20239	0.714571	2.02325	0.498164
	Lactobacillaceae.id.1836	Inverse variance weighted	7	0.0429515	0.118361	1.04389	0.827756	1.31645	0.716692
		MR Egger	7	0.0702205	0.342871	1.07274	0.547821	2.10065	0.845803
		Weighted median	7	0.0396293	0.109453	1.04042	0.839543	1.28937	0.717301
		Weighted mode	7	-0.0350519	0.131961	0.965555	0.745504	1.25056	0.79942
	Methanobacteriaceae.id.121	Inverse variance weighted	8	-0.0420585	0.0590442	0.958814	0.854033	1.07645	0.476265
		MR Egger	8	-0.309919	0.242685	0.733506	0.455854	1.18027	0.248779
		Weighted median	8	-0.0491231	0.0785406	0.952064	0.816227	1.11051	0.531676
		Weighted mode	8	0.016886	0.110809	1.01703	0.818485	1.26374	0.88318
	Oxalobacteraceae.id.2966	Inverse variance weighted	14	0.0772024	0.0476465	1.08026	0.983945	1.186	0.105165
		MR Egger	14	0.154277	0.184107	1.16681	0.813368	1.67385	0.418423
		Weighted median	14	0.0840578	0.0656476	1.08769	0.956369	1.23705	0.200391
		Weighted mode	14	0.0993467	0.104816	1.10445	0.899341	1.35634	0.36051
	Pasteurellaceae.id.3689	Inverse variance weighted	13	0.00226003	0.0687079	1.00226	0.875984	1.14675	0.97376
		MR Egger	13	0.123261	0.148058	1.13118	0.846256	1.51203	0.422825
		Weighted median	13	0.0417273	0.0869088	1.04261	0.879313	1.23623	0.631137
		Weighted mode	13	0.0205632	0.104898	1.02078	0.831073	1.25378	0.847867
	Peptococcaceae.id.2024	Inverse variance weighted	9	0.0914475	0.0913148	1.09576	0.916192	1.31052	0.316608
		MR Egger	9	0.0922901	0.270556	1.09668	0.645326	1.86373	0.743029
		Weighted median	9	0.10512	0.11072	1.11084	0.894141	1.38007	0.342407
		Weighted mode	9	0.0921534	0.17542	1.09653	0.777501	1.54647	0.613598
	Peptostreptococcaceae.id.2042	Inverse variance weighted	13	0.149187	0.0773906	1.16089	0.997504	1.35104	0.0538912
		MR Egger	13	0.331438	0.176712	1.39297	0.985193	1.96953	0.0874864
		Weighted median	13	0.168848	0.111043	1.18394	0.952375	1.47181	0.12837
		Weighted mode	13	0.148936	0.177864	1.1606	0.818996	1.64468	0.418754
	Porphyromonadaceae.id.943	Inverse variance weighted	9	-0.203913	0.168786	0.815534	0.585826	1.13531	0.227003
		MR Egger	9	-0.399264	0.795925	0.670814	0.14096	3.19233	0.631314
		Weighted median	9	-0.182056	0.189831	0.833555	0.574575	1.20927	0.337539
		Weighted mode	9	-0.0296417	0.292377	0.970793	0.547331	1.72188	0.921742
	Prevotellaceae.id.960	Inverse variance weighted	16	-0.0571915	0.0767861	0.944413	0.812457	1.0978	0.456383
		MR Egger	16	0.294652	0.279846	1.34266	0.77581	2.32368	0.310218
		Weighted median	16	-0.0378741	0.104707	0.962834	0.784194	1.18217	0.717564
		Weighted mode	16	0.101064	0.190038	1.10635	0.762304	1.60567	0.602645
	Rhodospirillaceae.id.2717	Inverse variance weighted	14	0.0356669	0.0616989	1.03631	0.918271	1.16952	0.56321
		MR Egger	14	-0.139496	0.251782	0.869797	0.531003	1.42475	0.589732
		Weighted median	14	0.046298	0.0844203	1.04739	0.887661	1.23585	0.583401
		Weighted mode	14	-0.0801154	0.150507	0.92301	0.687214	1.23971	0.603495
	Rikenellaceae.id.967	Inverse variance weighted	16	-0.04958	0.0988846	0.951629	0.783963	1.15515	0.616095
		MR Egger	16	0.319986	0.296419	1.37711	0.770285	2.46198	0.29861
		Weighted median	16	-0.0250619	0.123154	0.97525	0.766099	1.2415	0.838745
		Weighted mode	16	-0.202895	0.244312	0.816364	0.505733	1.31779	0.419293
	Ruminococcaceae.id.2050	Inverse variance weighted	10	-0.0265315	0.0948021	0.973817	0.808687	1.17267	0.779583
		MR Egger	10	-0.1094	0.204847	0.896372	0.599956	1.33924	0.607819
		Weighted median	10	-0.0690042	0.126568	0.933323	0.728274	1.1961	0.58562
		Weighted mode	10	-0.118847	0.167302	0.887944	0.639698	1.23253	0.495468
	Streptococcaceae.id.1850	Inverse variance weighted	10	0.273998	0.104986	1.31521	1.07061	1.6157	0.00905829
		MR Egger	10	0.245158	0.432223	1.27782	0.547715	2.98117	0.586136
		Weighted median	10	0.186626	0.14889	1.20518	0.900147	1.61357	0.21004
		Weighted mode	10	0.126978	0.236303	1.13539	0.714498	1.80423	0.604053
	Veillonellaceae.id.2172	Inverse variance weighted	18	-0.139854	0.0670522	0.869485	0.762406	0.991604	0.0370014
		MR Egger	18	-0.146625	0.13452	0.863618	0.663461	1.12416	0.291865
		Weighted median	18	-0.0354659	0.109073	0.965156	0.779387	1.1952	0.745061
		Weighted mode	18	-0.0412634	0.136741	0.959576	0.733978	1.25451	0.766493
	Verrucomicrobiaceae.id.4036	Inverse variance weighted	11	-0.00450598	0.0822624	0.995504	0.847266	1.16968	0.956317
		MR Egger	11	-0.0213163	0.2786	0.978909	0.567014	1.69002	0.940685
		Weighted median	11	0.0228385	0.11202	1.0231	0.82142	1.2743	0.838448
		Weighted mode	11	0.0303971	0.159588	1.03086	0.753976	1.40943	0.85275
	Victivallaceae.id.2255	Inverse variance weighted	11	0.0377463	0.0467785	1.03847	0.947489	1.13818	0.419715
		MR Egger	11	0.284434	0.217072	1.32901	0.868465	2.03378	0.222541
		Weighted median	11	0.00714734	0.0642109	1.00717	0.888069	1.14225	0.91137
		Weighted mode	11	-0.0792187	0.103877	0.923838	0.753658	1.13245	0.463298
Genus	Actinomyces id.423	Inverse variance weighted	7	-0.226183	0.148315	0.797572	0.596378	1.06664	0.127256
		MR Egger	7	0.372456	0.268629	1.45129	0.857223	2.45707	0.224234
		Weighted median	7	-0.0458708	0.122402	0.955165	0.751429	1.21414	0.707842
		Weighted mode	7	0.0380761	0.117703	1.03881	0.824793	1.30836	0.7573
	Adlercreutzia id.812	Inverse variance weighted	8	0.0113256	0.0851537	1.01139	0.855922	1.1951	0.894192
		MR Egger	8	0.00284659	0.380732	1.00285	0.4755	2.11506	0.994277
		Weighted median	8	0.0270066	0.106903	1.02737	0.833165	1.26685	0.800557
		Weighted mode	8	0.040149	0.146404	1.04097	0.781294	1.38694	0.791822
	Akkermansia id.4037	Inverse variance weighted	11	-0.0046248	0.0822317	0.995386	0.847217	1.16947	0.95515
		MR Egger	11	-0.0226792	0.278422	0.977576	0.566439	1.68713	0.936862
		Weighted median	11	0.022642	0.110363	1.0229	0.823929	1.26992	0.837448
		Weighted mode	11	0.0306729	0.151899	1.03115	0.765635	1.38874	0.844021
	Alistipes id.968	Inverse variance weighted	12	-0.0781846	0.133029	0.924794	0.712539	1.20028	0.556715
		MR Egger	12	-0.636008	0.637856	0.529401	0.151646	1.84816	0.34223
		Weighted median	12	-0.143025	0.150899	0.866732	0.644818	1.16502	0.34322
		Weighted mode	12	-0.194803	0.228529	0.822997	0.52586	1.28803	0.412155
	Allisonella id.2174	Inverse variance weighted	8	-0.00370161	0.0503021	0.996305	0.902764	1.09954	0.941338
		MR Egger	8	0.241397	0.340605	1.27303	0.652994	2.48179	0.505083
		Weighted median	8	0.00342494	0.066721	1.00343	0.880427	1.14362	0.959061
		Weighted mode	8	0.0635215	0.0924057	1.06558	0.889057	1.27716	0.513942
	Alloprevotella id.961	Inverse variance weighted	5	0.0139384	0.0639842	1.01404	0.894518	1.14952	0.827553
		MR Egger	5	0.028992	0.555302	1.02942	0.346664	3.05685	0.961644
		Weighted median	5	-0.000627095	0.082517	0.999373	0.850135	1.17481	0.993936
		Weighted mode	5	-0.0171114	0.0946512	0.983034	0.816582	1.18342	0.865327
	Anaerofilum id.2053	Inverse variance weighted	10	-0.0882749	0.0591563	0.915509	0.815282	1.02806	0.135639
		MR Egger	10	0.235435	0.320583	1.26546	0.67509	2.37211	0.483675
		Weighted median	10	-0.0826699	0.0801306	0.920655	0.786844	1.07722	0.302218
		Weighted mode	10	-0.0637821	0.132129	0.938209	0.724152	1.21554	0.640814
	Anaerostipes id.1991	Inverse variance weighted	13	-0.206507	0.110728	0.81342	0.654729	1.01058	0.0621824
		MR Egger	13	-1.19049	0.345784	0.304073	0.154398	0.598846	0.00549681
		Weighted median	13	-0.253345	0.139748	0.7762	0.590225	1.02077	0.0698518
		Weighted mode	13	-0.443343	0.275956	0.641887	0.373732	1.10244	0.134126
	Anaerotruncus id.2054	Inverse variance weighted	13	0.060044	0.125117	1.06188	0.83095	1.357	0.631298
		MR Egger	13	0.21664	0.378024	1.2419	0.591977	2.60535	0.578115
		Weighted median	13	0.173988	0.1345	1.19004	0.914267	1.549	0.195807
		Weighted mode	13	0.225739	0.194316	1.25325	0.856312	1.83418	0.267939
	Bacteroides id.918	Inverse variance weighted	8	0.0825333	0.163834	1.08603	0.787744	1.49728	0.614429
		MR Egger	8	0.257362	0.932645	1.29351	0.207916	8.04738	0.791846
		Weighted median	8	0.00956922	0.172867	1.00962	0.719463	1.41678	0.955855
		Weighted mode	8	-0.0491071	0.281376	0.952079	0.54848	1.65267	0.866394
	Barnesiella id.944	Inverse variance weighted	12	-0.180096	0.110043	0.83519	0.673155	1.03623	0.101715
		MR Egger	12	-0.426594	0.466359	0.652729	0.261674	1.62819	0.38186
		Weighted median	12	-0.255733	0.124737	0.774349	0.606399	0.988815	0.0403477
		Weighted mode	12	-0.36841	0.204191	0.691833	0.463651	1.03231	0.0986146
	Bifidobacterium id.436	Inverse variance weighted	11	-0.00581616	0.134159	0.994201	0.764321	1.29322	0.96542
		MR Egger	11	0.430998	0.309194	1.53879	0.839438	2.8208	0.196792
		Weighted median	11	0.177648	0.134743	1.1944	0.917183	1.55542	0.187362
		Weighted mode	11	0.238028	0.167542	1.26874	0.913607	1.76193	0.185824
	Bilophila id.3170	Inverse variance weighted	13	0.040636	0.10718	1.04147	0.84414	1.28494	0.704586
		MR Egger	13	-0.254637	0.545874	0.775198	0.265923	2.2598	0.649977
		Weighted median	13	0.00968248	0.135927	1.00973	0.773574	1.31798	0.943212
		Weighted mode	13	-0.0590162	0.258648	0.942691	0.567811	1.56508	0.823354
	Blautia id.1992	Inverse variance weighted	2	-0.212692	0.250035	0.808405	0.495216	1.31966	0.394965
	Butyricicoccus id.2055	Inverse variance weighted	8	-0.203783	0.104179	0.815639	0.664996	1.00041	0.050455
		MR Egger	8	0.0130031	0.204266	1.01309	0.678848	1.51189	0.951311
		Weighted median	8	-0.0960874	0.14011	0.908385	0.690248	1.19546	0.49284
		Weighted mode	8	-0.0517734	0.148468	0.949544	0.709801	1.27026	0.737554
	Butyricimonas id.945	Inverse variance weighted	13	0.161556	0.0819522	1.17534	1.00093	1.38014	0.0486849
		MR Egger	13	0.126199	0.304055	1.13451	0.625159	2.05885	0.686083
		Weighted median	13	0.226818	0.112004	1.2546	1.00732	1.56259	0.042859
		Weighted mode	13	0.272478	0.168029	1.31321	0.944727	1.82543	0.130849
	Butyrivibrio id.1993	Inverse variance weighted	15	0.0495767	0.0382715	1.05083	0.974885	1.13268	0.195184
		MR Egger	15	0.0218103	0.164365	1.02205	0.740563	1.41053	0.896467
		Weighted median	15	0.0143512	0.0525993	1.01445	0.91508	1.12462	0.784977
		Weighted mode	15	-0.00570545	0.0806586	0.994311	0.848915	1.16461	0.944609
	Candidatus Soleaferrea id.11350	Inverse variance weighted	9	0.0857186	0.0882307	1.0895	0.916481	1.29518	0.331285
		MR Egger	9	-0.488259	0.937484	0.613694	0.0977123	3.85438	0.618557
		Weighted median	9	0.134546	0.0996759	1.14402	0.940994	1.39084	0.177068
		Weighted mode	9	0.261608	0.15431	1.29902	0.959983	1.75779	0.128455
	Catenibacterium id.2153	Inverse variance weighted	4	0.0319562	0.0758137	1.03247	0.889907	1.19788	0.673383
		MR Egger	4	-0.349485	0.949586	0.705051	0.109627	4.53445	0.748146
		Weighted median	4	0.0260178	0.0877678	1.02636	0.864152	1.21901	0.766895
		Weighted mode	4	0.0171088	0.100516	1.01726	0.835352	1.23877	0.875677
	Christensenellaceae R 7group id.11283	Inverse variance weighted	8	-0.0963014	0.132856	0.90819	0.699983	1.17833	0.468541
		MR Egger	8	-0.685287	0.437886	0.503946	0.213623	1.18883	0.168622
		Weighted median	8	-0.158907	0.168972	0.853076	0.61257	1.18801	0.346994
		Weighted mode	8	0.0717938	0.267431	1.07443	0.636118	1.81477	0.796087
	Clostridium innocuum group id.14397	Inverse variance weighted	8	-0.0470207	0.0677191	0.954068	0.835479	1.08949	0.487464
		MR Egger	8	-0.453844	0.325963	0.635182	0.335299	1.20327	0.213239
		Weighted median	8	-0.0393648	0.0807017	0.9614	0.820747	1.12616	0.625704
		Weighted mode	8	0.0194939	0.13875	1.01969	0.77689	1.33836	0.892225
	Clostridium sensustricto1 id.1873	Inverse variance weighted	6	0.0376977	0.101748	1.03842	0.850673	1.2676	0.711009
		MR Egger	6	0.171138	0.27607	1.18665	0.690763	2.03854	0.568886
		Weighted median	6	0.101808	0.123638	1.10717	0.868904	1.41077	0.41026
		Weighted mode	6	0.14063	0.192327	1.151	0.789519	1.67798	0.497467
	Collinsella id.815	Inverse variance weighted	9	-0.196881	0.110927	0.821288	0.660804	1.02075	0.0759201
		MR Egger	9	-0.15162	0.414347	0.859315	0.381464	1.93576	0.72523
		Weighted median	9	-0.167987	0.142621	0.845365	0.639209	1.11801	0.238856
		Weighted mode	9	-0.233507	0.215529	0.791752	0.518952	1.20795	0.310193
	Coprobacter id.949	Inverse variance weighted	11	-0.0344715	0.0638945	0.966116	0.852395	1.09501	0.589537
		MR Egger	11	0.00677694	0.249363	1.0068	0.617563	1.64137	0.978912
		Weighted median	11	-0.120748	0.0877307	0.886257	0.746246	1.05254	0.168713
		Weighted mode	11	-0.133604	0.133216	0.874936	0.673877	1.13598	0.339554
	Coprococcus1 id.11301	Inverse variance weighted	11	-0.060152	0.115834	0.941621	0.750372	1.18162	0.603555
		MR Egger	11	0.225813	0.282323	1.25334	0.720694	2.17965	0.444403
		Weighted median	11	0.0379865	0.13697	1.03872	0.794156	1.35859	0.781524
		Weighted mode	11	0.0176952	0.218329	1.01785	0.663498	1.56146	0.937003
	Coprococcus2 id.11302	Inverse variance weighted	8	-0.148406	0.0999176	0.862081	0.708756	1.04858	0.137469
		MR Egger	8	0.145263	0.814431	1.15634	0.234331	5.70617	0.864309
		Weighted median	8	-0.100471	0.136042	0.904411	0.692731	1.18077	0.460191
		Weighted mode	8	-0.0629718	0.211846	0.93897	0.619904	1.42226	0.774901
	Coprococcus3 id.11303	Inverse variance weighted	8	-0.0861457	0.120112	0.917461	0.725013	1.16099	0.473243
		MR Egger	8	0.314529	0.669866	1.36961	0.368466	5.09096	0.655261
		Weighted median	8	-0.0433642	0.149897	0.957563	0.713793	1.28458	0.772356
		Weighted mode	8	-0.0311814	0.204084	0.9693	0.649738	1.44603	0.882877
	Defluviitaleaceae UCG011 id.11287	Inverse variance weighted	9	-0.00998014	0.0814294	0.990069	0.844018	1.16139	0.902454
		MR Egger	9	-0.181238	0.298305	0.834237	0.464908	1.49696	0.562663
		Weighted median	9	0.0365838	0.108869	1.03726	0.837947	1.28398	0.736845
		Weighted mode	9	0.0249163	0.159568	1.02523	0.749883	1.40168	0.879784
	Desulfovibrio id.3173	Inverse variance weighted	9	-0.0457228	0.0835462	0.955307	0.811011	1.12528	0.584189
		MR Egger	9	-0.118816	0.248392	0.887971	0.545712	1.44489	0.646985
		Weighted median	9	-0.0195045	0.112141	0.980684	0.787179	1.22176	0.861921
		Weighted mode	9	-0.00188033	0.154011	0.998121	0.738051	1.34983	0.990558
	Dialister id.2183	Inverse variance weighted	11	0.113715	0.0876263	1.12043	0.943619	1.33038	0.194382
		MR Egger	11	0.232865	0.375971	1.26221	0.604086	2.63733	0.551028
		Weighted median	11	0.0959841	0.123127	1.10074	0.864724	1.40118	0.435653
		Weighted mode	11	0.0261861	0.193069	1.02653	0.70312	1.4987	0.894804
	Dorea id.1997	Inverse variance weighted	10	-0.0850636	0.114726	0.918454	0.733501	1.15004	0.458421
		MR Egger	10	-0.0835725	0.338141	0.919824	0.474104	1.78458	0.811014
		Weighted median	10	-0.195491	0.137872	0.82243	0.627683	1.0776	0.156213
		Weighted mode	10	-0.249115	0.187949	0.779491	0.539294	1.12667	0.217684
	Eggerthella id.819	Inverse variance weighted	9	-0.0391973	0.0624022	0.961561	0.850862	1.08666	0.529913
		MR Egger	9	0.223607	0.280618	1.25058	0.721513	2.1676	0.451722
		Weighted median	9	0.00649249	0.0853608	1.00651	0.85145	1.18982	0.939372
		Weighted mode	9	0.0219446	0.119182	1.02219	0.809246	1.29116	0.858496
	Eisenbergiella id.11304	Inverse variance weighted	11	0.0755654	0.0703848	1.07849	0.939518	1.23803	0.283
		MR Egger	11	0.369153	0.54024	1.44651	0.501718	4.17045	0.511615
		Weighted median	11	0.0354341	0.0890988	1.03607	0.870054	1.23376	0.690856
		Weighted mode	11	0.0467735	0.139406	1.04788	0.79735	1.37714	0.744165
	Enterorhabdus id.820	Inverse variance weighted	6	0.236521	0.105928	1.26683	1.02932	1.55915	0.0255596
		MR Egger	6	0.539736	0.261802	1.71555	1.02696	2.86586	0.108253
		Weighted median	6	0.244875	0.135724	1.27746	0.979079	1.66678	0.0711972
		Weighted mode	6	0.403474	0.218331	1.49702	0.975841	2.29654	0.123869
	Erysipelatoclostridium id.11381	Inverse variance weighted	15	0.0337489	0.0647986	1.03432	0.91096	1.1744	0.602486
		MR Egger	15	0.0947133	0.253674	1.09934	0.668655	1.80744	0.714893
		Weighted median	15	0.06626	0.0857105	1.0685	0.903271	1.26396	0.439482
		Weighted mode	15	0.111201	0.147277	1.11762	0.837393	1.49162	0.462736
	Escherichia Shigella id.3504	Inverse variance weighted	10	0.17246	0.094648	1.18822	0.987035	1.43042	0.0684364
		MR Egger	10	0.491857	0.294137	1.63535	0.918832	2.91062	0.133025
		Weighted median	10	0.125679	0.127588	1.13392	0.883031	1.45609	0.324608
		Weighted mode	10	0.0938503	0.19837	1.0984	0.744565	1.62037	0.6474
	Eubacterium brachy group id.11296	Inverse variance weighted	10	-0.00623923	0.0746385	0.99378	0.858533	1.15033	0.93338
		MR Egger	10	0.321793	0.295079	1.3796	0.773707	2.45997	0.307232
		Weighted median	10	-0.0711372	0.0706225	0.931334	0.810943	1.0696	0.313796
		Weighted mode	10	-0.101821	0.0959026	0.903191	0.74842	1.08997	0.316023
	Eubacterium coprostanoligenes group id.11375	Inverse variance weighted	12	0.0280849	0.116569	1.02848	0.818411	1.29248	0.809609
		MR Egger	12	-0.390417	0.446364	0.676775	0.282157	1.62329	0.402277
		Weighted median	12	-0.015109	0.140984	0.985005	0.747189	1.29851	0.914655
		Weighted mode	12	0.0631425	0.229328	1.06518	0.679539	1.66967	0.788161
	Eubacterium eligens group id.14372	Inverse variance weighted	6	-0.109967	0.152215	0.895864	0.664775	1.20728	0.470021
		MR Egger	6	-0.937744	0.471284	0.39151	0.155445	0.986072	0.117483
		Weighted median	6	-0.242387	0.173627	0.784752	0.558391	1.10288	0.162707
		Weighted mode	6	-0.210936	0.286286	0.809826	0.462062	1.41933	0.49434
	Eubacterium fissicatena group id.14373	Inverse variance weighted	9	-0.00815264	0.0563079	0.991881	0.888237	1.10762	0.884879
		MR Egger	9	0.16643	0.303127	1.18108	0.652007	2.13947	0.600043
		Weighted median	9	-0.0148229	0.0788861	0.985286	0.844138	1.15004	0.850953
		Weighted mode	9	-0.0283773	0.115966	0.972022	0.774397	1.22008	0.812846
	Eubacterium hallii group id.11338	Inverse variance weighted	13	-0.0876833	0.101653	0.916051	0.750569	1.11802	0.388373
		MR Egger	13	-0.1193	0.220079	0.887542	0.576572	1.36623	0.598575
		Weighted median	13	-0.13339	0.122319	0.875124	0.688572	1.11222	0.27549
		Weighted mode	13	-0.18277	0.190849	0.83296	0.573021	1.21081	0.357126
	Eubacterium nodatum group id.11297	Inverse variance weighted	11	-0.018891	0.0459169	0.981286	0.896831	1.0737	0.680767
		MR Egger	11	-0.114441	0.20532	0.891864	0.596385	1.33374	0.590859
		Weighted median	11	-0.0165935	0.0608746	0.983543	0.872923	1.10818	0.785172
		Weighted mode	11	-0.031147	0.0884176	0.969333	0.815099	1.15275	0.731946
	Eubacterium oxidoreducens group id.11339	Inverse variance weighted	5	0.00728132	0.0979079	1.00731	0.831422	1.2204	0.940717
		MR Egger	5	0.273227	0.387921	1.3142	0.614407	2.81103	0.531975
		Weighted median	5	-0.0980169	0.112492	0.906634	0.727239	1.13028	0.383576
		Weighted mode	5	-0.143554	0.165784	0.866274	0.625947	1.19887	0.435387
	Eubacterium rectale group id.14374	Inverse variance weighted	8	-0.0554852	0.131673	0.946026	0.730837	1.22458	0.673474
		MR Egger	8	0.232538	0.505357	1.2618	0.468621	3.39749	0.661615
		Weighted median	8	0.0744705	0.16757	1.07731	0.775718	1.49617	0.656742
		Weighted mode	8	0.0670619	0.258429	1.06936	0.644385	1.77461	0.802717
	Eubacterium ruminantium group id.11340	Inverse variance weighted	18	-0.0520041	0.0680172	0.949325	0.83084	1.08471	0.444526
		MR Egger	18	-0.00863018	0.234441	0.991407	0.626169	1.56968	0.971091
		Weighted median	18	-0.0893018	0.0810624	0.914569	0.780216	1.07206	0.270617
		Weighted mode	18	-0.159779	0.18679	0.852332	0.59103	1.22916	0.404229
	Eubacterium ventriosum group id.11341	Inverse variance weighted	15	0.068486	0.0925687	1.07089	0.893197	1.28392	0.459397
		MR Egger	15	0.538649	0.407948	1.71369	0.770335	3.81228	0.209482
		Weighted median	15	0.011942	0.116756	1.01201	0.80501	1.27225	0.918533
		Weighted mode	15	-0.0243119	0.179591	0.975981	0.686389	1.38776	0.894244
	Eubacterium xylanophilum group id.14375	Inverse variance weighted	9	0.014129	0.0972105	1.01423	0.83828	1.22711	0.884439
		MR Egger	9	-0.192582	0.299263	0.824827	0.458802	1.48286	0.540388
		Weighted median	9	0.0144526	0.117943	1.01456	0.805159	1.27841	0.902472
		Weighted mode	9	0.0163448	0.188283	1.01648	0.702795	1.47017	0.932956
	Faecalibacterium id.2057	Inverse variance weighted	10	0.00813389	0.0978006	1.00817	0.832306	1.22119	0.933718
		MR Egger	10	0.111678	0.198	1.11815	0.758508	1.64832	0.588194
		Weighted median	10	-0.00485249	0.111863	0.995159	0.799232	1.23912	0.9654
		Weighted mode	10	0.023579	0.120383	1.02386	0.808663	1.29632	0.849066
	Family XIII AD3011 group id.11293	Inverse variance weighted	12	-0.0321639	0.0949177	0.968348	0.803963	1.16634	0.734715
		MR Egger	12	-0.230219	0.442662	0.79436	0.333592	1.89155	0.614327
		Weighted median	12	-0.159745	0.131694	0.852361	0.65845	1.10338	0.22513
		Weighted mode	12	-0.203147	0.18939	0.816158	0.56307	1.183	0.306402
	Family XIII UCG001 id.11294	Inverse variance weighted	8	0.152012	0.136387	1.16417	0.891093	1.52094	0.265038
		MR Egger	8	0.904795	0.306618	2.47142	1.35503	4.5076	0.0255834
		Weighted median	8	0.163555	0.146465	1.17769	0.883807	1.56929	0.264131
		Weighted mode	8	0.132253	0.233007	1.1414	0.722932	1.80209	0.588045
	Flavonifractor id.2059	Inverse variance weighted	5	0.108465	0.116876	1.11457	0.886379	1.4015	0.353386
		MR Egger	5	0.312886	0.46622	1.36737	0.548315	3.40988	0.5502
		Weighted median	5	0.108287	0.138637	1.11437	0.849216	1.46231	0.434755
		Weighted mode	5	0.0849674	0.182774	1.08868	0.760887	1.55769	0.666199
	Fusicatenibacter id.11305	Inverse variance weighted	18	-0.046391	0.0878065	0.954669	0.80373	1.13395	0.597268
		MR Egger	18	-0.0284136	0.338668	0.971986	0.500472	1.88773	0.934178
		Weighted median	18	-0.149807	0.111433	0.860874	0.691968	1.07101	0.178827
		Weighted mode	18	-0.165656	0.184394	0.847338	0.590334	1.21623	0.381531
	Gordonibacter id.821	Inverse variance weighted	11	-0.0373731	0.0477199	0.963317	0.877302	1.05776	0.433523
		MR Egger	11	0.0634346	0.202189	1.06549	0.716874	1.58364	0.760869
		Weighted median	11	-0.0143791	0.0634089	0.985724	0.870523	1.11617	0.820605
		Weighted mode	11	-0.0229387	0.0927961	0.977322	0.814795	1.17227	0.809759
	Haemophilus id.3698	Inverse variance weighted	9	-0.0220201	0.0777893	0.978221	0.839888	1.13934	0.77712
		MR Egger	9	0.051899	0.183068	1.05327	0.735713	1.50789	0.784999
		Weighted median	9	-0.0122878	0.0989661	0.987787	0.81362	1.19924	0.901187
		Weighted mode	9	0.00823481	0.134822	1.00827	0.77413	1.31322	0.952794
	Holdemanella id.11393	Inverse variance weighted	11	0.181306	0.0612487	1.19878	1.06317	1.35169	0.00307472
		MR Egger	11	0.262343	0.175517	1.29997	0.921575	1.83374	0.169207
		Weighted median	11	0.181207	0.0799371	1.19866	1.02483	1.40198	0.0233977
		Weighted mode	11	0.203854	0.125908	1.22612	0.957982	1.56931	0.136503
	Holdemania id.2157	Inverse variance weighted	13	-0.0406489	0.0782008	0.960166	0.823722	1.11921	0.603202
		MR Egger	13	0.193734	0.234668	1.21377	0.766275	1.92261	0.426592
		Weighted median	13	-0.109257	0.0883087	0.8965	0.754016	1.06591	0.216005
		Weighted mode	13	-0.137802	0.122069	0.871271	0.685877	1.10678	0.28101
	Howardella id.2000	Inverse variance weighted	9	0.0466769	0.0494183	1.04778	0.951055	1.15435	0.344901
		MR Egger	9	-0.0517813	0.205263	0.949536	0.635021	1.41983	0.808081
		Weighted median	9	0.0889577	0.0658342	1.09303	0.960715	1.24358	0.176619
		Weighted mode	9	0.0820405	0.0847968	1.0855	0.919283	1.28177	0.361631
	Hungatella id.11306	Inverse variance weighted	5	-0.0492925	0.075556	0.951903	0.820877	1.10384	0.514145
		MR Egger	5	0.0531093	0.458438	1.05454	0.429373	2.58998	0.915092
		Weighted median	5	-0.0568815	0.0912332	0.944706	0.790019	1.12968	0.532974
		Weighted mode	5	0.0487293	0.129399	1.04994	0.814735	1.35304	0.725608
	Intestinibacter id.11345	Inverse variance weighted	15	-0.0643898	0.077077	0.937639	0.80617	1.09055	0.403495
		MR Egger	15	-0.429834	0.237415	0.650617	0.408539	1.03614	0.0933865
		Weighted median	15	-0.035592	0.0991623	0.965034	0.794573	1.17206	0.71965
		Weighted mode	15	-0.0317366	0.144865	0.968762	0.729299	1.28685	0.829752
	Intestinimonas id.2062	Inverse variance weighted	16	-0.101585	0.0745936	0.903404	0.780525	1.04563	0.173244
		MR Egger	16	-0.388291	0.199398	0.678215	0.458814	1.00253	0.071841
		Weighted median	16	-0.045293	0.101119	0.955717	0.78389	1.16521	0.654213
		Weighted mode	16	-0.0587001	0.166672	0.94299	0.680194	1.30732	0.729596
	Lachnoclostridium id.11308	Inverse variance weighted	13	0.0713249	0.130203	1.07393	0.832042	1.38614	0.58383
		MR Egger	13	-0.408632	0.435893	0.664559	0.28281	1.56161	0.368649
		Weighted median	13	0.0266519	0.144831	1.02701	0.773201	1.36413	0.853997
		Weighted mode	13	0.0176537	0.187866	1.01781	0.704291	1.4709	0.926684
	Lachnospiraceae FCS020 group id.11314	Inverse variance weighted	12	-0.0283944	0.102477	0.972005	0.795131	1.18822	0.781718
		MR Egger	12	-0.448704	0.246506	0.638455	0.393822	1.03505	0.0987355
		Weighted median	12	-0.0565665	0.116418	0.945004	0.752206	1.18722	0.627044
		Weighted mode	12	-0.197484	0.20152	0.820794	0.552963	1.21835	0.348163
	Lachnospiraceae NC2004 group id.11316	Inverse variance weighted	9	-0.0923053	0.0715014	0.911827	0.792591	1.049	0.196718
		MR Egger	9	0.257283	0.278918	1.29341	0.748715	2.23438	0.386993
		Weighted median	9	-0.0673303	0.0867574	0.934886	0.788696	1.10817	0.437704
		Weighted mode	9	-0.0623093	0.126246	0.939592	0.73363	1.20338	0.634882
	Lachnospiraceae ND3007 group id.11317	Inverse variance weighted	3	0.209524	0.19272	1.23309	0.845179	1.79904	0.276952
		MR Egger	3	1.41893	3.38295	4.1327	0.00545268	3132.25	0.747167
		Weighted median	3	0.356017	0.23744	1.42763	0.896402	2.27368	0.133771
		Weighted mode	3	0.36373	0.30542	1.43869	0.790656	2.61785	0.355864
	Lachnospiraceae NK4A136 group id.11319	Inverse variance weighted	14	-0.125557	0.0748998	0.882005	0.761579	1.02147	0.0936724
		MR Egger	14	-0.226206	0.147486	0.797554	0.597334	1.06488	0.151025
		Weighted median	14	-0.15691	0.109139	0.854781	0.690166	1.05866	0.150516
		Weighted mode	14	-0.160741	0.1223	0.851513	0.670019	1.08217	0.211459
	Lachnospiraceae UCG001 id.11321	Inverse variance weighted	13	0.118477	0.0680981	1.12578	0.985117	1.28653	0.0818944
		MR Egger	13	0.686836	0.294547	1.98742	1.11575	3.54007	0.03974
		Weighted median	13	0.188443	0.0929936	1.20737	1.0062	1.44876	0.0427224
		Weighted mode	13	0.236057	0.141461	1.26625	0.95963	1.67083	0.121037
	Lachnospiraceae UCG004 id.11324	Inverse variance weighted	12	-0.149361	0.0934149	0.861258	0.717161	1.03431	0.109842
		MR Egger	12	-0.129381	0.40667	0.878639	0.395955	1.94973	0.756917
		Weighted median	12	-0.209744	0.124439	0.810792	0.635308	1.03475	0.0918892
		Weighted mode	12	-0.31529	0.228733	0.729577	0.465983	1.14228	0.195462
	Lachnospiraceae UCG008 id.11328	Inverse variance weighted	9	-0.123922	0.0673821	0.883449	0.774149	1.00818	0.065902
		MR Egger	9	0.0886519	0.329896	1.0927	0.572385	2.086	0.795887
		Weighted median	9	-0.138925	0.0855678	0.870293	0.735917	1.02921	0.104467
		Weighted mode	9	-0.177146	0.123787	0.837658	0.657199	1.06767	0.190294
	Lachnospiraceae UCG010 id.11330	Inverse variance weighted	10	-0.238821	0.0962133	0.787556	0.652203	0.950998	0.0130572
		MR Egger	10	0.00935412	0.293445	1.0094	0.567906	1.79411	0.975351
		Weighted median	10	-0.34631	0.130204	0.707293	0.547984	0.912917	0.00781983
		Weighted mode	10	-0.399162	0.233275	0.670882	0.424696	1.05978	0.121221
	Lactobacillus id.1837	Inverse variance weighted	7	0.0100724	0.114935	1.01012	0.80638	1.26535	0.930166
		MR Egger	7	0.131615	0.316274	1.14067	0.613679	2.1202	0.694566
		Weighted median	7	0.00544308	0.103871	1.00546	0.820252	1.23248	0.958208
		Weighted mode	7	0.00432596	0.139185	1.00434	0.764544	1.31934	0.976213
	Lactococcus id.1851	Inverse variance weighted	8	0.0451147	0.0596284	1.04615	0.930757	1.17584	0.449291
		MR Egger	8	-0.130714	0.273321	0.877469	0.513542	1.4993	0.649405
		Weighted median	8	0.0830608	0.0775018	1.08661	0.933473	1.26486	0.283843
		Weighted mode	8	0.0994188	0.116291	1.10453	0.879403	1.38729	0.420894
	Marvinbryantia id.2005	Inverse variance weighted	10	0.0675879	0.110201	1.06992	0.862082	1.32788	0.539667
		MR Egger	10	-0.171933	0.450105	0.842036	0.348493	2.03455	0.71242
		Weighted median	10	0.0745553	0.127453	1.0774	0.839245	1.38315	0.558572
		Weighted mode	10	0.0631172	0.181176	1.06515	0.746777	1.51926	0.735569
	Methanobrevibacter id.123	Inverse variance weighted	5	-0.0125833	0.0763253	0.987496	0.850287	1.14684	0.869051
		MR Egger	5	-0.328013	0.286531	0.720354	0.410815	1.26312	0.335357
		Weighted median	5	0.0489264	0.102197	1.05014	0.859521	1.28304	0.63212
		Weighted mode	5	0.0651227	0.125213	1.06729	0.835024	1.36416	0.630455
	Odoribacter id.952	Inverse variance weighted	7	0.0545081	0.113968	1.05602	0.844619	1.32034	0.632455
		MR Egger	7	-0.204174	0.356529	0.815321	0.405364	1.63988	0.591656
		Weighted median	7	0.0693731	0.151853	1.07184	0.795919	1.4434	0.647782
		Weighted mode	7	0.0749627	0.225494	1.07784	0.692805	1.67687	0.750866
	Olsenella id.822	Inverse variance weighted	10	-0.0591861	0.0531231	0.942531	0.84933	1.04596	0.265223
		MR Egger	10	-0.27822	0.161237	0.757131	0.55198	1.03853	0.122711
		Weighted median	10	-0.090681	0.0686223	0.913309	0.798372	1.04479	0.186351
		Weighted mode	10	-0.124135	0.0973247	0.883261	0.729868	1.06889	0.234079
	Oscillibacter id.2063	Inverse variance weighted	12	-0.0126726	0.0791987	0.987407	0.845437	1.15322	0.872873
		MR Egger	12	-0.298159	0.299983	0.742183	0.41225	1.33617	0.343703
		Weighted median	12	0.0275642	0.0937564	1.02795	0.855389	1.23532	0.76876
		Weighted mode	12	0.0321352	0.153962	1.03266	0.763661	1.39641	0.838481
	Oscillospira id.2064	Inverse variance weighted	8	-0.0674431	0.0900141	0.934781	0.783589	1.11515	0.453706
		MR Egger	8	0.0182181	0.379939	1.01839	0.483617	2.14448	0.963312
		Weighted median	8	-0.131095	0.113802	0.877135	0.701772	1.09632	0.24934
		Weighted mode	8	-0.188694	0.168624	0.82804	0.594998	1.15236	0.300057
	Oxalobacter id.2978	Inverse variance weighted	11	0.0880255	0.0590737	1.09202	0.972623	1.22607	0.136199
		MR Egger	11	-0.12707	0.283757	0.880672	0.504981	1.53587	0.664873
		Weighted median	11	0.119644	0.0709289	1.1271	0.980809	1.2952	0.0916401
		Weighted mode	11	0.141552	0.114396	1.15206	0.92066	1.44162	0.244211
	Parabacteroides id.954	Inverse variance weighted	5	0.0590002	0.142147	1.06078	0.802834	1.40159	0.678094
		MR Egger	5	0.495379	0.884904	1.64112	0.289665	9.29792	0.614688
		Weighted median	5	0.026741	0.173646	1.0271	0.730807	1.44352	0.877612
		Weighted mode	5	-0.00432682	0.226999	0.995683	0.63811	1.55362	0.985705
	Paraprevotella id.962	Inverse variance weighted	12	-0.0055495	0.0582425	0.994466	0.887182	1.11472	0.92409
		MR Egger	12	-0.192887	0.217211	0.824575	0.538688	1.26219	0.395388
		Weighted median	12	0.0158432	0.0799027	1.01597	0.868693	1.18822	0.842825
		Weighted mode	12	0.00630317	0.125486	1.00632	0.786904	1.28692	0.96084
	Parasutterella id.2892	Inverse variance weighted	13	0.0284492	0.103436	1.02886	0.840057	1.26009	0.783285
		MR Egger	13	-0.476301	0.479486	0.621077	0.24266	1.58962	0.341885
		Weighted median	13	0.0513048	0.112757	1.05264	0.843919	1.31299	0.649106
		Weighted mode	13	0.141888	0.217751	1.15245	0.752086	1.76593	0.526939
	Peptococcus id.2037	Inverse variance weighted	12	0.0205836	0.0604221	1.0208	0.906791	1.14914	0.733358
		MR Egger	12	0.139258	0.240923	1.14942	0.716806	1.84313	0.576034
		Weighted median	12	-0.00286402	0.0677476	0.99714	0.873149	1.13874	0.96628
		Weighted mode	12	-0.0123631	0.0946295	0.987713	0.820504	1.189	0.898413
	Phascolarctobacterium id.2168	Inverse variance weighted	7	-0.0119854	0.11047	0.988086	0.795722	1.22695	0.913603
		MR Egger	7	0.788183	0.48128	2.1994	0.856308	5.64908	0.162414
		Weighted median	7	4.89841e-05	0.132602	1.00005	0.771166	1.29686	0.999705
		Weighted mode	7	0.226029	0.238914	1.25361	0.784867	2.00231	0.380637
	Prevotella7 id.11182	Inverse variance weighted	11	-0.0197307	0.0476991	0.980463	0.892953	1.07655	0.67913
		MR Egger	11	0.130439	0.276873	1.13933	0.66217	1.96032	0.64877
		Weighted median	11	0.00341064	0.0640331	1.00342	0.885065	1.13759	0.957522
		Weighted mode	11	0.0147221	0.0845236	1.01483	0.859896	1.19768	0.865202
	Prevotella9 id.11183	Inverse variance weighted	15	-0.152632	0.0614179	0.858446	0.761084	0.968262	0.01295
		MR Egger	15	0.120294	0.17869	1.12783	0.794582	1.60084	0.512612
		Weighted median	15	-0.0846571	0.0854368	0.918827	0.777157	1.08632	0.321748
		Weighted mode	15	-0.0453084	0.111062	0.955703	0.76875	1.18812	0.689476
	Rikenellaceae RC9 gut group id.11191	Inverse variance weighted	11	-0.0101577	0.0462887	0.989894	0.904038	1.0839	0.826306
		MR Egger	11	-0.0327711	0.303979	0.96776	0.533354	1.75598	0.916514
		Weighted median	11	0.0179733	0.0622663	1.01814	0.901163	1.15029	0.772848
		Weighted mode	11	0.0344743	0.101676	1.03508	0.848054	1.26334	0.741577
	Romboutsia id.11347	Inverse variance weighted	13	-0.134531	0.09324	0.874126	0.728126	1.0494	0.149065
		MR Egger	13	0.238581	0.255407	1.26945	0.769498	2.09421	0.370293
		Weighted median	13	-0.0496402	0.118932	0.951572	0.753711	1.20137	0.676398
		Weighted mode	13	-0.0515063	0.172799	0.949798	0.676927	1.33266	0.770747
	Roseburia id.2012	Inverse variance weighted	13	-0.00166443	0.0943256	0.998337	0.829823	1.20107	0.985922
		MR Egger	13	-0.14563	0.287807	0.864478	0.491776	1.51964	0.622845
		Weighted median	13	-0.0851995	0.12828	0.918329	0.714175	1.18084	0.506581
		Weighted mode	13	-0.116189	0.202808	0.890307	0.598283	1.32487	0.577287
	Ruminiclostridium5 id.11355	Inverse variance weighted	11	-0.107694	0.101627	0.897903	0.735736	1.09581	0.289286
		MR Egger	11	0.339219	0.424653	1.40385	0.61073	3.22695	0.444966
		Weighted median	11	-0.0269523	0.136846	0.973408	0.744405	1.27286	0.843864
		Weighted mode	11	0.0926846	0.204681	1.09712	0.734555	1.63863	0.660341
	Ruminiclostridium6 id.11356	Inverse variance weighted	14	0.0810139	0.0811436	1.08439	0.924939	1.27132	0.318085
		MR Egger	14	0.149394	0.203236	1.16113	0.77962	1.72934	0.476414
		Weighted median	14	0.10302	0.11116	1.10851	0.891497	1.37836	0.354043
		Weighted mode	14	0.128453	0.16618	1.13707	0.820977	1.57486	0.453364
	Ruminiclostridium9 id.11357	Inverse variance weighted	8	0.0276836	0.120466	1.02807	0.811857	1.30186	0.818244
		MR Egger	8	-0.188216	0.576056	0.828436	0.267861	2.56217	0.754968
		Weighted median	8	-0.033044	0.146376	0.967496	0.726192	1.28898	0.821398
		Weighted mode	8	-0.0796118	0.215069	0.923475	0.605835	1.40765	0.722204
	Ruminococcaceae NK4A214 group id.11358	Inverse variance weighted	13	-0.0610961	0.0860723	0.940733	0.794694	1.11361	0.477814
		MR Egger	13	0.240388	0.284331	1.27174	0.728403	2.22038	0.41587
		Weighted median	13	-0.0117635	0.113024	0.988305	0.791923	1.23339	0.917106
		Weighted mode	13	0.00348511	0.160018	1.00349	0.733337	1.37317	0.982982
	Ruminococcaceae UCG002 id.11360	Inverse variance weighted	20	-0.0151724	0.0844548	0.984942	0.834683	1.16225	0.857426
		MR Egger	20	-0.19683	0.220623	0.82133	0.53299	1.26566	0.384081
		Weighted median	20	-0.0594691	0.101806	0.942265	0.771816	1.15036	0.559126
		Weighted mode	20	-0.0735303	0.182317	0.929108	0.649942	1.32818	0.691223
	Ruminococcaceae UCG003 id.11361	Inverse variance weighted	11	-0.146424	0.0972362	0.863792	0.713904	1.04515	0.132105
		MR Egger	11	0.021511	0.323836	1.02174	0.541611	1.92751	0.948491
		Weighted median	11	-0.115006	0.113839	0.89136	0.713102	1.11418	0.312373
		Weighted mode	11	-0.0825346	0.17059	0.92078	0.659092	1.28637	0.638935
	Ruminococcaceae UCG004 id.11362	Inverse variance weighted	11	-0.0712798	0.0754466	0.931201	0.803197	1.07961	0.344776
		MR Egger	11	-0.103951	0.431278	0.901269	0.387028	2.09878	0.814933
		Weighted median	11	-0.0662868	0.101427	0.935862	0.767142	1.14169	0.513408
		Weighted mode	11	0.0609094	0.157511	1.0628	0.780507	1.4472	0.707079
	Ruminococcaceae UCG005 id.11363	Inverse variance weighted	14	0.0521871	0.0988748	1.05357	0.867962	1.27888	0.597631
		MR Egger	14	0.0113857	0.279285	1.01145	0.585077	1.74854	0.968152
		Weighted median	14	0.0128738	0.113108	1.01296	0.811543	1.26436	0.909382
		Weighted mode	14	-0.00419765	0.141779	0.995811	0.75421	1.31481	0.97683
	Ruminococcaceae UCG009 id.11366	Inverse variance weighted	11	0.0220254	0.0729056	1.02227	0.886149	1.1793	0.762569
		MR Egger	11	-0.129808	0.290181	0.878264	0.497299	1.55107	0.665205
		Weighted median	11	0.0940097	0.0925627	1.09857	0.916298	1.3171	0.309804
		Weighted mode	11	0.113166	0.140921	1.11982	0.849558	1.47605	0.440618
	Ruminococcaceae UCG010 id.11367	Inverse variance weighted	6	0.156896	0.162582	1.16987	0.850642	1.60891	0.334531
		MR Egger	6	0.627947	0.429718	1.87376	0.807107	4.35008	0.217734
		Weighted median	6	0.138099	0.167881	1.14809	0.826175	1.59543	0.410735
		Weighted mode	6	0.252807	0.250548	1.28763	0.787993	2.10408	0.359274
	Ruminococcaceae UCG011 id.11368	Inverse variance weighted	7	-0.0652491	0.0565905	0.936834	0.838478	1.04673	0.248908
		MR Egger	7	-0.137593	0.271391	0.871453	0.511955	1.48339	0.633722
		Weighted median	7	-0.111483	0.0752969	0.894507	0.771773	1.03676	0.13872
		Weighted mode	7	-0.147449	0.115215	0.862906	0.688479	1.08152	0.247878
	Ruminococcaceae UCG013 id.11370	Inverse variance weighted	11	0.134768	0.103963	1.14427	0.933326	1.40289	0.194872
		MR Egger	11	0.110817	0.315624	1.11719	0.601814	2.07392	0.733589
		Weighted median	11	0.311992	0.130219	1.36614	1.0584	1.76336	0.0165796
		Weighted mode	11	0.358308	0.17928	1.43091	1.00694	2.03338	0.0735608
	Ruminococcaceae UCG014 id.11371	Inverse variance weighted	10	0.0579177	0.113421	1.05963	0.848413	1.32342	0.609601
		MR Egger	10	-0.0890628	0.271603	0.914788	0.537189	1.55781	0.751393
		Weighted median	10	0.0180984	0.122158	1.01826	0.801451	1.29373	0.88222
		Weighted mode	10	0.0291763	0.134807	1.02961	0.790536	1.34098	0.833478
	Ruminococcus gauvreauii group id.11342	Inverse variance weighted	10	-0.0394225	0.0937591	0.961344	0.799963	1.15528	0.674146
		MR Egger	10	0.0455021	0.249347	1.04655	0.641967	1.70612	0.859741
		Weighted median	10	0.00198502	0.125325	1.00199	0.78376	1.28098	0.987363
		Weighted mode	10	0.0555219	0.2146	1.05709	0.694131	1.60985	0.801669
	Ruminococcus gnavus group id.14376	Inverse variance weighted	15	0.0254708	0.0801961	1.0258	0.876592	1.2004	0.750783
		MR Egger	15	-0.125727	0.195326	0.881856	0.601358	1.29319	0.530976
		Weighted median	15	0.0292013	0.106891	1.02963	0.835015	1.26961	0.78471
		Weighted mode	15	-0.0114301	0.15135	0.988635	0.734859	1.33005	0.940869
	Ruminococcus torques group id.14377	Inverse variance weighted	11	-0.0807437	0.0872186	0.92243	0.777484	1.0944	0.354569
		MR Egger	11	-0.216903	0.373483	0.805008	0.387155	1.67385	0.575656
		Weighted median	11	-0.142147	0.116609	0.867494	0.690251	1.09025	0.222842
		Weighted mode	11	-0.145704	0.178474	0.864414	0.609259	1.22643	0.433296
	Ruminococcus1 id.11373	Inverse variance weighted	11	-0.0351614	0.0615863	0.96545	0.85567	1.08931	0.568048
		MR Egger	11	0.0837123	0.294963	1.08732	0.609927	1.93836	0.78298
		Weighted median	11	-0.0384239	0.0788723	0.962305	0.824471	1.12318	0.62614
		Weighted mode	11	0.0419727	0.116726	1.04287	0.829601	1.31096	0.726637
	Ruminococcus2 id.11374	Inverse variance weighted	6	-0.130162	0.236272	0.877953	0.552525	1.39505	0.581702
		MR Egger	6	-0.165915	0.709747	0.847119	0.210764	3.40481	0.826643
		Weighted median	6	-0.134815	0.214923	0.873878	0.573462	1.33167	0.530481
		Weighted mode	6	-0.120025	0.331049	0.886898	0.463531	1.69695	0.731755
	Sellimonas id.14369	Inverse variance weighted	9	0.0601104	0.0510596	1.06195	0.960822	1.17373	0.239092
		MR Egger	9	-0.0453898	0.317178	0.955625	0.513215	1.77941	0.89024
		Weighted median	9	0.0825984	0.0644491	1.08611	0.95722	1.23234	0.199981
		Weighted mode	9	0.143988	0.104324	1.15487	0.941306	1.41689	0.204864
	Senegalimassilia id.11160	Inverse variance weighted	5	0.100949	0.104394	1.10622	0.901529	1.35739	0.333541
		MR Egger	5	0.0980262	0.450232	1.10299	0.456381	2.66574	0.841612
		Weighted median	5	-0.0132767	0.138954	0.986811	0.751543	1.29573	0.92388
		Weighted mode	5	-0.0449991	0.162895	0.955998	0.694702	1.31558	0.796044
	Slackia id.825	Inverse variance weighted	6	-0.00700595	0.107091	0.993019	0.805008	1.22494	0.947839
		MR Egger	6	-0.109548	0.777859	0.896239	0.195118	4.11672	0.894809
		Weighted median	6	0.0737286	0.118884	1.07651	0.852754	1.35899	0.535145
		Weighted mode	6	0.0906281	0.177566	1.09486	0.773058	1.55062	0.631504
	Streptococcus id.1853	Inverse variance weighted	12	0.220016	0.103878	1.2461	1.01655	1.52747	0.0341725
		MR Egger	12	0.102266	0.401903	1.10768	0.503857	2.43512	0.804301
		Weighted median	12	0.122678	0.139188	1.13052	0.860596	1.48511	0.378111
		Weighted mode	12	0.0289416	0.218241	1.02936	0.671118	1.57885	0.896894
	Subdoligranulum id.2070	Inverse variance weighted	10	-0.0073683	0.10595	0.992659	0.806518	1.22176	0.944556
		MR Egger	10	-0.131985	0.283281	0.876354	0.502974	1.52691	0.653697
		Weighted median	10	-0.105129	0.140632	0.900209	0.683336	1.18591	0.454737
		Weighted mode	10	-0.168755	0.196448	0.844716	0.574766	1.24145	0.412618
	Sutterella id.2896	Inverse variance weighted	12	-0.0608839	0.0849247	0.940932	0.796653	1.11134	0.473426
		MR Egger	12	0.408769	0.365992	1.50496	0.734494	3.08365	0.290161
		Weighted median	12	-0.0929382	0.115861	0.91125	0.72613	1.14356	0.422464
		Weighted mode	12	-0.142	0.207688	0.867621	0.577488	1.30352	0.508299
	Terrisporobacter id.11348	Inverse variance weighted	5	-0.0183046	0.0980412	0.981862	0.810207	1.18988	0.851893
		MR Egger	5	-0.081079	0.295681	0.922121	0.516534	1.64618	0.80172
		Weighted median	5	-0.0229035	0.115786	0.977357	0.778922	1.22634	0.843195
		Weighted mode	5	-0.00580959	0.150951	0.994207	0.739579	1.3365	0.971144
	Turicibacter id.2162	Inverse variance weighted	9	0.112298	0.0968441	1.11885	0.925412	1.35271	0.246221
		MR Egger	9	0.0116384	0.417605	1.01171	0.446253	2.29365	0.978544
		Weighted median	9	0.109333	0.123193	1.11553	0.87623	1.42019	0.374816
		Weighted mode	9	0.322794	0.237033	1.38098	0.867803	2.19763	0.210366
	Tyzzerella3 id.11335	Inverse variance weighted	12	-0.00591438	0.0648797	0.994103	0.875396	1.12891	0.927366
		MR Egger	12	0.321882	0.363549	1.37972	0.6766	2.81352	0.396739
		Weighted median	12	4.4e-05	0.0817978	1.00004	0.851906	1.17394	0.999571
		Weighted mode	12	0.0143857	0.166488	1.01449	0.732032	1.40593	0.932696
	Veillonella id.2198	Inverse variance weighted	5	-0.0114783	0.152431	0.988587	0.733269	1.33281	0.939975
		MR Egger	5	3.80959	3.42884	45.1321	0.0544244	37426.3	0.347585
		Weighted median	5	-0.12202	0.154984	0.88513	0.653254	1.19931	0.431103
		Weighted mode	5	-0.109775	0.190971	0.896036	0.616265	1.30282	0.596193
	Victivallis id.2256	Inverse variance weighted	10	0.0289491	0.0493899	1.02937	0.934396	1.134	0.557786
		MR Egger	10	-0.288681	0.383783	0.749251	0.353138	1.58968	0.473479
		Weighted median	10	0.0648875	0.0623059	1.06704	0.944375	1.20564	0.297674
		Weighted mode	10	0.0643986	0.098188	1.06652	0.879809	1.29285	0.528316

## Sheet: Sheet7
Table S7. Pleiotropy and heterogeneity analysis of identified gut microbiota on early-onset COPD
Classification	Exposure	IVW_Q	IVW_Q_P	MR Egger_Q	MR Egger_Q_P	egger_intercept	pleiotropy_P	MRPRESSO_P
Phylum	Proteobacteria.id.2375	18.9648	0.0617288	18.9256	0.0412178	0.00342	0.888474	0.0723333
Class	Bacilli.id.1673	19.3078	0.253023	12.7664	0.620335	-0.0401436	0.0218649	0.249
Class	Deltaproteobacteria.id.3087	23.6273	0.0143995	15.0088	0.131742	-0.0808014	0.0375519	0.0163333
Order	Lactobacillales.id.1800	-0.0808014	0.0375519	12.0665	0.440355	-0.0473521	0.0128521	0.0813333
Family	BacteroidalesS24.7group.id.	5.23214	0.631658	4.64519	0.590056	0.023135	0.472657	0.662
Family	Desulfovibrionaceae.id.3169	17.7738	0.022988	9.79106	0.200726	-0.0820582	0.0482424	0.0293333
Family	Streptococcaceae.id.1850	7.5135	0.583816	7.50877	0.482862	0.00245865	0.946849	0.603333
Family	Veillonellaceae.id.2172	15.3845	0.567811	15.3811	0.496924	0.000622588	0.954419	0.546667
Genus	Anaerostipes id.1991	20.6372	0.0804208	12.0665	0.440355	0.0650421	0.012965	0.194333
Genus	Barnesiella id.944	16.8138	0.113504	16.3288	0.090599	0.0188739	0.597688	0.142333
Genus	Enterorhabdus id.820	6.62751	0.249849	4.75741	0.313106	-0.0429623	0.278146	0.269
Genus	Family XIII UCG001 id.11294	13.339	0.0642664	6.27157	0.393467	-0.0673415	0.0406473	0.0713333
Genus	Holdemanella id.11393	5.34996	0.866608	5.10724	0.824862	-0.00941663	0.634041	0.895
Genus	Lachnospiraceae UCG001 id.11321	10.932	0.534754	6.99838	0.799215	-0.0532222	0.0728522	0.562
Genus	Lachnospiraceae UCG010 id.11330	7.95423	0.538765	7.15282	0.520238	-0.0201128	0.396806	0.575667
Genus	Prevotella9 id.11183	10.2505	0.743651	7.60511	0.868342	-0.0285967	0.127836	0.757
Genus	Ruminococcaceae UCG013 id.11370	12.1613	0.274407	12.1525	0.204851	0.00195472	0.937281	0.304667
Genus	Streptococcus id.1853	12.8922	0.30043	12.7739	0.236588	0.0097399	0.767161	0.319667

## Sheet: Sheet8
Table S8. MR analysis of gut microbiota to later-onset COPD (P < 1.00E-05)
Classification	Exposure	Method	nSNP	β	SE	OR	OR_lci95	OR_uci95	P
Phylum	Actinobacteria.id.400	Inverse variance weighted	13	0.0722712	0.0856267	1.07495	0.908866	1.27138	0.398655
		MR Egger	13	-0.122303	0.399719	0.884881	0.404238	1.93701	0.765339
		Weighted median	13	0.0463567	0.118184	1.04745	0.830869	1.32048	0.694879
		Weighted mode	13	0.0370401	0.201032	1.03773	0.699785	1.53889	0.856895
	Bacteroidetes.id.905	Inverse variance weighted	10	0.144736	0.122947	1.15573	0.908247	1.47066	0.239104
		MR Egger	10	0.454254	0.26296	1.575	0.940684	2.63704	0.122353
		Weighted median	10	0.138992	0.133997	1.14912	0.883696	1.49425	0.299607
		Weighted mode	10	0.180201	0.179001	1.19746	0.843125	1.7007	0.340374
	Cyanobacteria.id.1500	Inverse variance weighted	8	0.101161	0.0652643	1.10645	0.973598	1.25744	0.121136
		MR Egger	8	0.213214	0.231976	1.23765	0.785481	1.95011	0.393482
		Weighted median	8	0.0535666	0.0851947	1.05503	0.89278	1.24676	0.529509
		Weighted mode	8	0.0238832	0.123774	1.02417	0.803551	1.30536	0.852472
	Euryarchaeota.id.55	Inverse variance weighted	10	0.0227922	0.0782848	1.02305	0.877528	1.19271	0.770941
		MR Egger	10	-0.130329	0.354681	0.877807	0.438015	1.75918	0.722811
		Weighted median	10	0.0156157	0.0677184	1.01574	0.889485	1.15991	0.817627
		Weighted mode	10	0.0593505	0.113908	1.06115	0.84882	1.32659	0.614915
	Firmicutes.id.1672	Inverse variance weighted	15	-0.0183661	0.0825372	0.981802	0.835154	1.1542	0.82391
		MR Egger	15	0.0294899	0.198236	1.02993	0.698337	1.51897	0.884025
		Weighted median	15	-0.0472063	0.099092	0.953891	0.785506	1.15837	0.633798
		Weighted mode	15	0.0263785	0.134498	1.02673	0.788804	1.33642	0.84733
	Lentisphaerae.id.2238	Inverse variance weighted	9	0.0100769	0.0566282	1.01013	0.904011	1.1287	0.858763
		MR Egger	9	0.377935	0.192119	1.45927	1.00138	2.12652	0.0898628
		Weighted median	9	0.0357164	0.0689521	1.03636	0.905354	1.18633	0.604466
		Weighted mode	9	0.0881087	0.111157	1.09211	0.878308	1.35795	0.450844
	Proteobacteria.id.2375	Inverse variance weighted	12	0.0340939	0.0905842	1.03468	0.866363	1.2357	0.706635
		MR Egger	12	-0.105199	0.26141	0.900146	0.539257	1.50255	0.695837
		Weighted median	12	-0.100465	0.118601	0.904417	0.716825	1.1411	0.396951
		Weighted mode	12	-0.10842	0.149812	0.897251	0.668947	1.20347	0.484352
	Tenericutes.id.3919	Inverse variance weighted	12	0.0454185	0.0673035	1.04647	0.917139	1.19403	0.499784
		MR Egger	12	-0.0622528	0.228402	0.939645	0.600543	1.47023	0.790739
		Weighted median	12	0.0443607	0.0903421	1.04536	0.875719	1.24786	0.623405
		Weighted mode	12	0.0682537	0.138887	1.07064	0.815492	1.40561	0.632778
	Verrucomicrobia.id.3982	Inverse variance weighted	12	-0.0186164	0.0674802	0.981556	0.859953	1.12035	0.782641
		MR Egger	12	-0.226445	0.177457	0.797363	0.563121	1.12904	0.230776
		Weighted median	12	-0.0908037	0.0959238	0.913197	0.75668	1.10209	0.343831
		Weighted mode	12	-0.092874	0.123823	0.911308	0.714933	1.16162	0.468961
Class	Actinobacteria.id.419	Inverse variance weighted	13	0.0409363	0.0869669	1.04179	0.878518	1.2354	0.637847
		MR Egger	13	0.00508802	0.272557	1.0051	0.589121	1.7148	0.98544
		Weighted median	13	0.0348959	0.110408	1.03551	0.834015	1.28569	0.751955
		Weighted mode	13	0.130584	0.204041	1.13949	0.763887	1.69979	0.534207
	Alphaproteobacteria.id.2379	Inverse variance weighted	6	-0.0157469	0.08578	0.984376	0.832039	1.16461	0.854349
		MR Egger	6	-0.340693	0.298545	0.711278	0.396198	1.27693	0.317478
		Weighted median	6	-0.103577	0.108462	0.901607	0.728941	1.11517	0.339595
		Weighted mode	6	-0.121557	0.138738	0.885541	0.674703	1.16226	0.421034
	Bacilli.id.1673	Inverse variance weighted	17	0.0326612	0.0840195	1.0332	0.876326	1.21816	0.697473
		MR Egger	17	-0.0375127	0.231653	0.963182	0.611676	1.51669	0.873518
		Weighted median	17	-0.0455967	0.100617	0.955427	0.784424	1.16371	0.650426
		Weighted mode	17	-0.137613	0.180517	0.871436	0.611753	1.24135	0.456957
	Bacteroidia.id.912	Inverse variance weighted	13	0.177075	0.103288	1.19372	0.97495	1.46158	0.0864576
		MR Egger	13	0.530306	0.181216	1.69945	1.19139	2.42417	0.0137796
		Weighted median	13	0.245008	0.113191	1.27763	1.02342	1.59498	0.0304214
		Weighted mode	13	0.349344	0.156672	1.41814	1.04317	1.92788	0.0426284
	Betaproteobacteria.id.2867	Inverse variance weighted	10	0.0610573	0.0898015	1.06296	0.891407	1.26753	0.496559
		MR Egger	10	-0.184655	0.285139	0.831391	0.475434	1.45385	0.535385
		Weighted median	10	0.121438	0.111971	1.12912	0.906626	1.40621	0.278122
		Weighted mode	10	0.183919	0.181351	1.20192	0.842375	1.71492	0.336995
	Clostridia.id.1859	Inverse variance weighted	11	0.0670872	0.0986273	1.06939	0.881419	1.29744	0.496372
		MR Egger	11	0.17344	0.269284	1.18939	0.701625	2.01624	0.535592
		Weighted median	11	0.150847	0.112578	1.16282	0.932574	1.44991	0.18027
		Weighted mode	11	0.151581	0.148203	1.16367	0.870318	1.55591	0.33051
	Coriobacteriia.id.809	Inverse variance weighted	14	-0.0323096	0.0806293	0.968207	0.826675	1.13397	0.688628
		MR Egger	14	-0.189789	0.339653	0.827133	0.425066	1.60951	0.586592
		Weighted median	14	-0.0559056	0.111771	0.945628	0.759589	1.17723	0.61695
		Weighted mode	14	0.0207961	0.194129	1.02101	0.697889	1.49375	0.916325
	Deltaproteobacteria.id.3087	Inverse variance weighted	12	0.0870593	0.081545	1.09096	0.929816	1.28004	0.28569
		MR Egger	12	-0.182172	0.370067	0.833458	0.40353	1.72144	0.633158
		Weighted median	12	0.068981	0.108377	1.07142	0.866374	1.32498	0.524457
		Weighted mode	12	0.0955331	0.167753	1.10025	0.791945	1.52857	0.58047
	Erysipelotrichia.id.2147	Inverse variance weighted	13	0.068423	0.0968926	1.07082	0.885603	1.29477	0.480081
		MR Egger	13	0.148748	0.436292	1.16038	0.493424	2.72885	0.739575
		Weighted median	13	0.0341894	0.127828	1.03478	0.805451	1.32941	0.789111
		Weighted mode	13	0.265267	0.246547	1.30378	0.804152	2.11383	0.303117
	Gammaproteobacteria.id.3303	Inverse variance weighted	6	-0.0880267	0.115777	0.915736	0.729826	1.149	0.447067
		MR Egger	6	0.235696	0.34997	1.26579	0.637472	2.5134	0.537556
		Weighted median	6	0.00654864	0.148798	1.00657	0.751942	1.34742	0.964896
		Weighted mode	6	0.0443145	0.204839	1.04531	0.699654	1.56174	0.837273
	Lentisphaeria.id.2250	Inverse variance weighted	8	-0.00834169	0.0607811	0.991693	0.880318	1.11716	0.89084
		MR Egger	8	0.35114	0.191585	1.42069	0.975928	2.06813	0.116533
		Weighted median	8	0.0102955	0.0720254	1.01035	0.877328	1.16354	0.886336
		Weighted mode	8	0.0448301	0.11719	1.04585	0.831218	1.3159	0.713411
	Melainabacteria.id.1589	Inverse variance weighted	10	0.00790552	0.0544673	1.00794	0.905878	1.12149	0.884598
		MR Egger	10	-0.0588387	0.164765	0.942859	0.682646	1.30226	0.730249
		Weighted median	10	-0.0175118	0.071283	0.982641	0.85451	1.12998	0.805941
		Weighted mode	10	-0.0169223	0.0973511	0.98322	0.812426	1.18992	0.865848
	Methanobacteria.id.119	Inverse variance weighted	8	0.0835429	0.073758	1.08713	0.940802	1.25622	0.257356
		MR Egger	8	0.60116	0.244985	1.82423	1.12861	2.9486	0.0435298
		Weighted median	8	0.0545354	0.0717311	1.05605	0.917541	1.21547	0.44709
		Weighted mode	8	0.0379123	0.0930621	1.03864	0.865464	1.24647	0.695894
	Mollicutes.id.3920	Inverse variance weighted	12	0.0454185	0.0673035	1.04647	0.917139	1.19403	0.499784
		MR Egger	12	-0.0622528	0.228402	0.939645	0.600543	1.47023	0.790739
		Weighted median	12	0.0443607	0.0932988	1.04536	0.870659	1.25511	0.634453
		Weighted mode	12	0.0682537	0.134093	1.07064	0.82319	1.39246	0.620804
	Negativicutes.id.2164	Inverse variance weighted	12	0.121825	0.0846323	1.12956	0.956902	1.33336	0.15002
		MR Egger	12	-0.191436	0.288022	0.825773	0.46956	1.45221	0.521302
		Weighted median	12	0.150026	0.108823	1.16187	0.938694	1.43809	0.168008
		Weighted mode	12	0.20616	0.174164	1.22895	0.87354	1.72896	0.261477
	Verrucomicrobiae.id.4029	Inverse variance weighted	11	-0.00853249	0.0789272	0.991504	0.849396	1.15739	0.913912
		MR Egger	11	-0.345559	0.254901	0.707825	0.429486	1.16655	0.208247
		Weighted median	11	-0.116319	0.0980688	0.890191	0.734523	1.07885	0.235585
		Weighted mode	11	-0.133963	0.132636	0.874622	0.674401	1.13429	0.336306
Order	Actinomycetales.id.420	Inverse variance weighted	4	-0.0508002	0.0901491	0.950469	0.796528	1.13416	0.573086
		MR Egger	4	-0.204268	0.19715	0.815244	0.553949	1.19979	0.409003
		Weighted median	4	-0.0520169	0.10622	0.949313	0.770891	1.16903	0.624339
		Weighted mode	4	-0.107077	0.117612	0.898457	0.713483	1.13139	0.429725
	Bacillales.id.1674	Inverse variance weighted	8	0.0450857	0.0445016	1.04612	0.958738	1.14146	0.311001
		MR Egger	8	0.0628474	0.180093	1.06486	0.748163	1.51563	0.73903
		Weighted median	8	0.0185231	0.0572019	1.0187	0.910654	1.13956	0.746075
		Weighted mode	8	0.0150788	0.0746659	1.01519	0.876984	1.17518	0.845699
	Bacteroidales.id.913	Inverse variance weighted	13	0.177075	0.103288	1.19372	0.97495	1.46158	0.0864576
		MR Egger	13	0.530306	0.181216	1.69945	1.19139	2.42417	0.0137796
		Weighted median	13	0.245008	0.116896	1.27763	1.01602	1.60661	0.0360866
		Weighted mode	13	0.349344	0.164939	1.41814	1.02641	1.95937	0.0557312
	Bifidobacteriales.id.432	Inverse variance weighted	10	0.0754901	0.0891908	1.07841	0.905449	1.28442	0.397336
		MR Egger	10	0.161331	0.41387	1.17507	0.522122	2.64459	0.70685
		Weighted median	10	0.0563243	0.115776	1.05794	0.843162	1.32743	0.626616
		Weighted mode	10	0.0260199	0.165858	1.02636	0.741513	1.42063	0.878802
	Burkholderiales.id.2874	Inverse variance weighted	9	0.0443705	0.0951124	1.04537	0.867578	1.2596	0.640854
		MR Egger	9	-0.184499	0.289522	0.83152	0.47144	1.46663	0.54423
		Weighted median	9	0.0367641	0.133103	1.03745	0.79922	1.34669	0.782389
		Weighted mode	9	0.143926	0.184258	1.1548	0.804753	1.65711	0.457227
	Clostridiales.id.1863	Inverse variance weighted	12	0.100245	0.0947794	1.10544	0.918033	1.33111	0.290207
		MR Egger	12	0.125271	0.26145	1.13346	0.678975	1.89215	0.642144
		Weighted median	12	0.18054	0.110036	1.19786	0.96548	1.48618	0.100852
		Weighted mode	12	0.167443	0.140732	1.18228	0.897276	1.55781	0.259171
	Coriobacteriales.id.810	Inverse variance weighted	14	-0.0323096	0.0806293	0.968207	0.826675	1.13397	0.688628
		MR Egger	14	-0.189789	0.339653	0.827133	0.425066	1.60951	0.586592
		Weighted median	14	-0.0559056	0.107337	0.945628	0.76622	1.16704	0.602476
		Weighted mode	14	0.0207961	0.184533	1.02101	0.711139	1.46592	0.911993
	Desulfovibrionales.id.3156	Inverse variance weighted	11	-0.0178134	0.0845278	0.982344	0.832362	1.15935	0.833091
		MR Egger	11	-0.0307684	0.362273	0.9697	0.476721	1.97247	0.934175
		Weighted median	11	0.0372184	0.113119	1.03792	0.831523	1.29555	0.742141
		Weighted mode	11	0.0687651	0.161618	1.07118	0.780356	1.4704	0.679498
	Enterobacteriales.id.3468	Inverse variance weighted	7	0.136098	0.112341	1.14579	0.919349	1.42802	0.225712
		MR Egger	7	0.204936	0.734729	1.22745	0.290796	5.18103	0.791469
		Weighted median	7	0.0156345	0.130901	1.01576	0.785896	1.31285	0.904928
		Weighted mode	7	-0.0094643	0.166264	0.99058	0.715093	1.3722	0.956455
	Erysipelotrichales.id.2148	Inverse variance weighted	13	0.068423	0.0968926	1.07082	0.885603	1.29477	0.480081
		MR Egger	13	0.148748	0.436292	1.16038	0.493424	2.72885	0.739575
		Weighted median	13	0.0341894	0.12894	1.03478	0.803697	1.33231	0.790888
		Weighted mode	13	0.265267	0.261063	1.30378	0.781597	2.17483	0.32963
	Gastranaerophilales.id.1591	Inverse variance weighted	9	-0.0519313	0.0571775	0.949394	0.848743	1.06198	0.363747
		MR Egger	9	0.0704746	0.170389	1.07302	0.768367	1.49846	0.691537
		Weighted median	9	-0.0253453	0.0751788	0.974973	0.841394	1.12976	0.736016
		Weighted mode	9	-0.00504096	0.102959	0.994972	0.813149	1.21745	0.962151
	Lactobacillales.id.1800	Inverse variance weighted	14	0.141229	0.0795573	1.15169	0.985404	1.34603	0.0758673
		MR Egger	14	0.0418791	0.203757	1.04277	0.699433	1.55464	0.8406
		Weighted median	14	0.0964111	0.116022	1.10121	0.877225	1.38239	0.405988
		Weighted mode	14	-0.00231373	0.163413	0.997689	0.724261	1.37434	0.988918
	Methanobacteriales.id.120	Inverse variance weighted	8	0.0835429	0.073758	1.08713	0.940802	1.25622	0.257356
		MR Egger	8	0.60116	0.244985	1.82423	1.12861	2.9486	0.0420901
		Weighted median	8	0.0545354	0.070306	1.05605	0.920108	1.21208	0.437934
		Weighted mode	8	0.0379123	0.0905871	1.03864	0.869673	1.24044	0.68811
	MollicutesRF9.id.11579	Inverse variance weighted	12	-0.0310322	0.0643065	0.969444	0.854642	1.09967	0.629403
		MR Egger	12	0.205248	0.195989	1.22783	0.836197	1.80288	0.319642
		Weighted median	12	-0.0502939	0.0887772	0.95095	0.799078	1.13169	0.571041
		Weighted mode	12	-0.0733131	0.138448	0.92931	0.708453	1.21902	0.606957
	NB1n.id.3953	Inverse variance weighted	12	0.0704216	0.0459114	1.07296	0.980626	1.17399	0.125064
		MR Egger	12	0.115424	0.194709	1.12235	0.766281	1.64387	0.566478
		Weighted median	12	0.108153	0.0602173	1.11422	0.990176	1.2538	0.0724861
		Weighted mode	12	0.11126	0.111852	1.11769	0.897656	1.39165	0.341253
	Pasteurellales.id.3688	Inverse variance weighted	13	0.0909219	0.0776097	1.09518	0.940642	1.27512	0.241387
		MR Egger	13	0.0126131	0.171636	1.01269	0.723399	1.41768	0.942738
		Weighted median	13	0.00438164	0.0823519	1.00439	0.85468	1.18033	0.957568
		Weighted mode	13	-0.0519295	0.100656	0.949396	0.779412	1.15645	0.61529
	Rhodospirillales.id.2667	Inverse variance weighted	13	0.0346272	0.0546712	1.03523	0.930039	1.15233	0.52649
		MR Egger	13	0.109154	0.214392	1.11533	0.732673	1.69785	0.620718
		Weighted median	13	0.0315606	0.0721904	1.03206	0.895895	1.18893	0.661977
		Weighted mode	13	-0.0523172	0.121028	0.949028	0.748614	1.2031	0.673209
	Selenomonadales.id.2165	Inverse variance weighted	12	0.121825	0.0846323	1.12956	0.956902	1.33336	0.15002
		MR Egger	12	-0.191436	0.288022	0.825773	0.46956	1.45221	0.521302
		Weighted median	12	0.150026	0.116863	1.16187	0.924017	1.46094	0.199218
		Weighted mode	12	0.20616	0.177276	1.22895	0.868229	1.73954	0.269463
	Verrucomicrobiales.id.4030	Inverse variance weighted	11	-0.00853249	0.0789272	0.991504	0.849396	1.15739	0.913912
		MR Egger	11	-0.345559	0.254901	0.707825	0.429486	1.16655	0.208247
		Weighted median	11	-0.116319	0.100566	0.890191	0.730937	1.08414	0.247419
		Weighted mode	11	-0.133963	0.120279	0.874622	0.690934	1.10714	0.291432
	Victivallales.id.2254	Inverse variance weighted	8	-0.00834169	0.0607811	0.991693	0.880318	1.11716	0.89084
		MR Egger	8	0.35114	0.191585	1.42069	0.975928	2.06813	0.116533
		Weighted median	8	0.0102955	0.078432	1.01035	0.86638	1.17824	0.895565
		Weighted mode	8	0.0448301	0.112181	1.04585	0.83942	1.30305	0.701347
Family	Acidaminococcaceae.id.2166	Inverse variance weighted	7	0.271319	0.0908271	1.31169	1.09779	1.56728	0.00281541
		MR Egger	7	0.243383	0.301754	1.27556	0.70606	2.3044	0.456553
		Weighted median	7	0.163039	0.116365	1.17708	0.937032	1.47863	0.161186
		Weighted mode	7	0.159994	0.147463	1.1735	0.878944	1.56678	0.319591
	Actinomycetaceae.id.421	MR Egger	4	-0.0508172	0.0900872	0.950452	0.796611	1.134	0.572693
		Weighted median	4	-0.203735	0.196698	0.815678	0.554736	1.19937	0.409123
		Weighted mode	4	-0.0522425	0.109826	0.949099	0.765289	1.17706	0.634299
		Inverse variance weighted	4	-0.106919	0.114863	0.898599	0.717452	1.12548	0.4206
	Alcaligenaceae.id.2875	MR Egger	10	0.0580346	0.0939525	1.05975	0.881516	1.27403	0.536772
		Weighted median	10	-0.625072	0.412368	0.535223	0.238517	1.20102	0.168036
		Weighted mode	10	0.1071	0.126841	1.11305	0.868048	1.42719	0.398466
		Inverse variance weighted	10	0.130936	0.167195	1.13989	0.821382	1.58192	0.453663
	Bacteroidaceae.id.917	MR Egger	8	-0.0437874	0.0995535	0.957157	0.787484	1.16339	0.660055
		Weighted median	8	0.0878667	0.526617	1.09184	0.388951	3.06497	0.872968
		Weighted mode	8	0.0263486	0.140384	1.0267	0.779733	1.35189	0.85112
		Inverse variance weighted	8	0.0886947	0.217788	1.09275	0.713075	1.67457	0.695988
	BacteroidalesS24.7group.id.11173	MR Egger	8	0.0396848	0.0760768	1.04048	0.896349	1.20779	0.60192
		Weighted median	8	0.343981	0.30421	1.41055	0.777035	2.56058	0.301329
		Weighted mode	8	0.0257275	0.0901285	1.02606	0.859913	1.22431	0.775297
		Inverse variance weighted	8	0.0269019	0.153864	1.02727	0.759822	1.38885	0.866153
	Bifidobacteriaceae.id.433	MR Egger	10	0.0754901	0.0891908	1.07841	0.905449	1.28442	0.397336
		Weighted median	10	0.161331	0.41387	1.17507	0.522122	2.64459	0.70685
		Weighted mode	10	0.0563243	0.119485	1.05794	0.837055	1.33711	0.63736
		Inverse variance weighted	10	0.0260199	0.174547	1.02636	0.728993	1.44503	0.884784
	Clostridiaceae1.id.1869	MR Egger	10	0.043289	0.111105	1.04424	0.839897	1.2983	0.696815
		Weighted median	10	-0.321397	0.316114	0.725135	0.390245	1.34741	0.339048
		Weighted mode	10	0.0269878	0.128658	1.02736	0.798371	1.32202	0.833852
		Inverse variance weighted	10	-0.232712	0.212084	0.792382	0.522883	1.20078	0.301016
	ClostridialesvadinBB60group.id.11286	MR Egger	15	-0.0250207	0.0567779	0.97529	0.872576	1.09009	0.659447
		Weighted median	15	0.0798871	0.155868	1.08316	0.798026	1.47018	0.616876
		Weighted mode	15	-0.0348155	0.0767789	0.965784	0.830853	1.12263	0.650224
		Inverse variance weighted	15	-0.0357061	0.115482	0.964924	0.769472	1.21002	0.761729
	Coriobacteriaceae.id.811	MR Egger	14	-0.0323096	0.0806293	0.968207	0.826675	1.13397	0.688628
		Weighted median	14	-0.189789	0.339653	0.827133	0.425066	1.60951	0.586592
		Weighted mode	14	-0.0559056	0.108506	0.945628	0.764467	1.16972	0.606391
		Inverse variance weighted	14	0.0207961	0.195079	1.02101	0.696589	1.49653	0.916731
	Defluviitaleaceae.id.1924	MR Egger	11	0.0227774	0.0628431	1.02304	0.90448	1.15714	0.717016
		Weighted median	11	0.113414	0.221938	1.1201	0.724999	1.7305	0.62164
		Weighted mode	11	0.108491	0.0876793	1.11459	0.938605	1.32358	0.215954
		Inverse variance weighted	11	0.155175	0.157658	1.16786	0.857415	1.59072	0.348204
	Desulfovibrionaceae.id.3169	MR Egger	9	0.0132596	0.091784	1.01335	0.846507	1.21307	0.885133
		Weighted median	9	-0.197563	0.378124	0.820728	0.391142	1.72213	0.617457
		Weighted mode	9	0.0397532	0.115105	1.04055	0.830396	1.3039	0.72982
		Inverse variance weighted	9	0.0839894	0.181079	1.08762	0.762674	1.55101	0.655131
	Enterobacteriaceae.id.3469	Inverse variance weighted	7	0.136098	0.112341	1.14579	0.919349	1.42802	0.225712
		MR Egger	7	0.204936	0.734729	1.22745	0.290796	5.18103	0.791469
		Weighted median	7	0.0156345	0.131078	1.01576	0.785622	1.31331	0.905057
		Weighted mode	7	-0.0094643	0.173865	0.99058	0.70452	1.39279	0.958356
	Erysipelotrichaceae.id.2149	Inverse variance weighted	13	0.068423	0.0968926	1.07082	0.885603	1.29477	0.480081
		MR Egger	13	0.148748	0.436292	1.16038	0.493424	2.72885	0.739575
		Weighted median	13	0.0341894	0.12656	1.03478	0.807455	1.32611	0.787049
		Weighted mode	13	0.265267	0.248115	1.30378	0.801686	2.12033	0.306047
	FamilyXI.id.1936	Inverse variance weighted	8	-0.0883508	0.043587	0.91544	0.840481	0.997084	0.0426626
		MR Egger	8	-0.628075	0.278022	0.533618	0.309438	0.920212	0.0646297
		Weighted median	8	-0.0965371	0.0576975	0.907976	0.810889	1.01669	0.0942958
		Weighted mode	8	-0.0996504	0.10105	0.905154	0.742518	1.10341	0.356912
	FamilyXIII.id.1957	Inverse variance weighted	7	0.182491	0.111148	1.2002	0.96526	1.49233	0.100615
		MR Egger	7	0.166938	0.426303	1.18168	0.512417	2.72507	0.711491
		Weighted median	7	0.126459	0.148281	1.1348	0.848596	1.51754	0.393753
		Weighted mode	7	0.12685	0.192103	1.13525	0.779056	1.65429	0.533562
	Lachnospiraceae.id.1987	Inverse variance weighted	16	-0.0444706	0.0948977	0.956504	0.79416	1.15203	0.639344
		MR Egger	16	-0.188987	0.338962	0.827797	0.425985	1.60862	0.585959
		Weighted median	16	-0.0141847	0.116344	0.985915	0.784884	1.23844	0.902962
		Weighted mode	16	0.0301421	0.188672	1.0306	0.712016	1.49173	0.875202
	Lactobacillaceae.id.1836	Inverse variance weighted	7	0.0291743	0.0620429	1.0296	0.911713	1.16274	0.638192
		MR Egger	7	0.103601	0.164317	1.10916	0.803756	1.5306	0.556061
		Weighted median	7	0.0181278	0.0832894	1.01829	0.864919	1.19886	0.827703
		Weighted mode	7	0.000114548	0.110062	1.00011	0.806052	1.2409	0.999203
	Methanobacteriaceae.id.121	Inverse variance weighted	8	0.0835429	0.073758	1.08713	0.940802	1.25622	0.257356
		MR Egger	8	0.60116	0.244985	1.82423	1.12861	2.9486	0.0430901
		Weighted median	8	0.0545354	0.0742571	1.05605	0.91301	1.2215	0.462696
		Weighted mode	8	0.0379123	0.08717	1.03864	0.875517	1.23216	0.676711
	Oxalobacteraceae.id.2966	Inverse variance weighted	14	-0.0428945	0.0607487	0.958012	0.850473	1.07915	0.480128
		MR Egger	14	-0.227126	0.238154	0.79682	0.49962	1.27081	0.359056
		Weighted median	14	-0.0370613	0.0661367	0.963617	0.846463	1.09699	0.575224
		Weighted mode	14	-0.103372	0.114847	0.901792	0.720023	1.12945	0.384447
	Pasteurellaceae.id.3689	Inverse variance weighted	13	0.0909219	0.0776097	1.09518	0.940642	1.27512	0.241387
		MR Egger	13	0.0126131	0.171636	1.01269	0.723399	1.41768	0.942738
		Weighted median	13	0.00438164	0.0848639	1.00439	0.850482	1.18615	0.958822
		Weighted mode	13	-0.0519295	0.102567	0.949396	0.776498	1.16079	0.62182
	Peptococcaceae.id.2024	MR Egger	9	0.0213543	0.0704503	1.02158	0.889827	1.17285	0.761805
		Weighted median	9	-0.000823571	0.193601	0.999177	0.683668	1.46029	0.996725
		Weighted mode	9	0.0305969	0.0920759	1.03107	0.860818	1.23499	0.739662
		Inverse variance weighted	9	0.0332178	0.125549	1.03378	0.808271	1.32219	0.798021
	Peptostreptococcaceae.id.2042	MR Egger	13	-0.0157841	0.0670087	0.98434	0.863189	1.12249	0.81378
		Weighted median	13	-0.0977238	0.152908	0.906899	0.67205	1.22382	0.535837
		Weighted mode	13	-0.0493544	0.0873794	0.951844	0.802023	1.12965	0.57219
		Inverse variance weighted	13	-0.0772107	0.128597	0.925695	0.719455	1.19106	0.559403
	Porphyromonadaceae.id.943	Inverse variance weighted	9	-0.104266	0.105387	0.900986	0.732843	1.10771	0.322485
		MR Egger	9	0.165733	0.469349	1.18026	0.470391	2.96139	0.734399
		Weighted median	9	-0.176119	0.138581	0.838518	0.639073	1.10021	0.203771
		Weighted mode	9	-0.179896	0.206944	0.835357	0.556824	1.25322	0.410005
	Prevotellaceae.id.960	MR Egger	16	0.00760067	0.0661528	1.00763	0.885096	1.14713	0.908528
		Weighted median	16	0.131265	0.238288	1.14027	0.71478	1.81904	0.590408
		Weighted mode	16	0.0710799	0.0880247	1.07367	0.903528	1.27584	0.419379
		Inverse variance weighted	16	0.0729418	0.152157	1.07567	0.798288	1.44943	0.638578
	Rhodospirillaceae.id.2717	MR Egger	14	0.0118672	0.053432	1.01194	0.911321	1.12366	0.824236
		Weighted median	14	0.181183	0.218673	1.19863	0.780815	1.84003	0.42353
		Weighted mode	14	0.00883531	0.0708545	1.00887	0.878061	1.15918	0.900764
		Inverse variance weighted	14	0.0910323	0.121086	1.0953	0.863901	1.38869	0.465568
	Rikenellaceae.id.967	Inverse variance weighted	15	-0.0588492	0.0812197	0.942849	0.804093	1.10555	0.468717
		MR Egger	15	0.00998746	0.258301	1.01004	0.60879	1.67574	0.969744
		Weighted median	15	-0.0639092	0.104505	0.93809	0.764343	1.15133	0.540839
		Weighted mode	15	-0.0800563	0.167598	0.923064	0.664614	1.28202	0.640258
	Ruminococcaceae.id.2050	Inverse variance weighted	10	0.0722306	0.0858547	1.0749	0.908424	1.27189	0.400173
		MR Egger	10	0.0267444	0.195343	1.02711	0.700383	1.50624	0.894485
		Weighted median	10	0.0155197	0.114293	1.01564	0.811805	1.27066	0.891988
		Weighted mode	10	-0.0271719	0.16246	0.973194	0.7078	1.3381	0.870869
	Streptococcaceae.id.1850	Inverse variance weighted	10	0.024338	0.100225	1.02464	0.841893	1.24705	0.808134
		MR Egger	10	-0.0260519	0.435702	0.974284	0.414771	2.28856	0.953787
		Weighted median	10	0.0427796	0.13063	1.04371	0.807949	1.34826	0.743301
		Weighted mode	10	0.0336609	0.226243	1.03423	0.663799	1.61139	0.885006
	Veillonellaceae.id.2172	Inverse variance weighted	18	0.0370092	0.0613027	1.0377	0.920219	1.17019	0.546035
		MR Egger	18	0.0798313	0.126236	1.0831	0.845699	1.38715	0.536061
		Weighted median	18	0.000601476	0.0903572	1.0006	0.8382	1.19447	0.994689
		Weighted mode	18	0.024784	0.112261	1.02509	0.822631	1.27739	0.8279
	Verrucomicrobiaceae.id.4036	Inverse variance weighted	11	-0.00847184	0.0789471	0.991564	0.849414	1.1575	0.914543
		MR Egger	11	-0.344713	0.255011	0.708423	0.429757	1.16778	0.209444
		Weighted median	11	-0.116276	0.096505	0.890229	0.736809	1.07559	0.228252
		Weighted mode	11	-0.134502	0.129129	0.874151	0.678687	1.12591	0.322119
	Victivallaceae.id.2255	Inverse variance weighted	11	-0.0608627	0.0403498	0.940952	0.869403	1.01839	0.131458
		MR Egger	11	-0.0319024	0.18694	0.968601	0.671458	1.39724	0.868269
		Weighted median	11	-0.0596035	0.0536808	0.942138	0.848048	1.04667	0.266856
		Weighted mode	11	-0.0555364	0.0843938	0.945978	0.801758	1.11614	0.525357
Genus	Actinomyces id.423	MR Egger	7	0.0289161	0.0771916	1.02934	0.884813	1.19747	0.707957
		Weighted median	7	-0.325741	0.170327	0.721992	0.517067	1.00813	0.114028
		Weighted mode	7	-0.0380258	0.0949334	0.962688	0.799239	1.15956	0.68875
		Inverse variance weighted	7	-0.0852759	0.106165	0.918259	0.745754	1.13067	0.452475
	Adlercreutzia id.812	MR Egger	8	0.0373636	0.0929092	1.03807	0.865249	1.24541	0.687573
		Weighted median	8	-0.0206422	0.449342	0.979569	0.40602	2.36332	0.96485
		Weighted mode	8	0.0422373	0.0983307	1.04314	0.860286	1.26487	0.667528
		Inverse variance weighted	8	0.0656892	0.142791	1.06789	0.807202	1.41278	0.659438
	Akkermansia id.4037	MR Egger	11	-0.00851039	0.0789175	0.991526	0.849431	1.15739	0.914123
		Weighted median	11	-0.344876	0.254794	0.708308	0.42987	1.1671	0.208893
		Weighted mode	11	-0.11585	0.0990579	0.890609	0.733445	1.08145	0.242196
		Inverse variance weighted	11	-0.132685	0.136466	0.875741	0.670213	1.1443	0.353837
	Alistipes id.968	MR Egger	12	0.106414	0.0922079	1.11228	0.928381	1.33261	0.248472
		Weighted median	12	0.00996111	0.439516	1.01001	0.426778	2.39029	0.982364
		Weighted mode	12	0.0541836	0.122393	1.05568	0.830518	1.34188	0.657981
		Inverse variance weighted	12	-0.0174899	0.203691	0.982662	0.659202	1.46484	0.933117
	Allisonella id.2174	MR Egger	8	0.0519225	0.0581968	1.05329	0.939748	1.18056	0.372292
		Weighted median	8	-0.173382	0.415827	0.840816	0.372171	1.89959	0.691216
		Weighted mode	8	0.0544278	0.0598187	1.05594	0.939115	1.18729	0.362886
		Inverse variance weighted	8	0.0679329	0.0829112	1.07029	0.909761	1.25915	0.439591
	Alloprevotella id.961	MR Egger	5	-0.0386353	0.0553172	0.962102	0.863245	1.07228	0.484908
		Weighted median	5	0.22274	0.480558	1.2495	0.487165	3.20474	0.674562
		Weighted mode	5	-0.0549718	0.0692342	0.946512	0.826405	1.08408	0.427197
		Inverse variance weighted	5	-0.0607946	0.0981808	0.941017	0.77629	1.1407	0.569303
	Anaerofilum id.2053	MR Egger	10	-0.0736869	0.0626131	0.928963	0.821677	1.05026	0.239251
		Weighted median	10	0.299067	0.333129	1.3486	0.701969	2.59089	0.395533
		Weighted mode	10	-0.0457919	0.0703824	0.955241	0.832151	1.09654	0.515295
		Inverse variance weighted	10	-0.026468	0.123034	0.973879	0.765202	1.23946	0.834464
	Anaerostipes id.1991	MR Egger	13	0.044797	0.0950011	1.04582	0.868138	1.25986	0.637254
		Weighted median	13	0.42051	0.340423	1.52274	0.781361	2.96756	0.242467
		Weighted mode	13	0.133541	0.116171	1.14287	0.910143	1.4351	0.250338
		Inverse variance weighted	13	0.192766	0.171388	1.2126	0.86662	1.6967	0.282697
	Anaerotruncus id.2054	MR Egger	13	-0.0230072	0.10454	0.977255	0.796199	1.19948	0.825808
		Weighted median	13	-0.290037	0.308569	0.748236	0.408676	1.36993	0.367429
		Weighted mode	13	-0.0651293	0.112419	0.936946	0.751661	1.1679	0.562355
		Inverse variance weighted	13	-0.112842	0.164945	0.893292	0.646531	1.23423	0.506896
	Bacteroides id.918	MR Egger	8	-0.0437874	0.0995535	0.957157	0.787484	1.16339	0.660055
		Weighted median	8	0.0878667	0.526617	1.09184	0.388951	3.06497	0.872968
		Weighted mode	8	0.0263486	0.134251	1.0267	0.789163	1.33573	0.844403
		Inverse variance weighted	8	0.0886947	0.225533	1.09275	0.702331	1.70019	0.705825
	Barnesiella id.944	MR Egger	12	0.11525	0.0775953	1.12215	0.963833	1.30648	0.137473
		Weighted median	12	0.255202	0.32945	1.29072	0.676705	2.46188	0.456483
		Weighted mode	12	0.111852	0.106455	1.11835	0.907738	1.37782	0.293396
		Inverse variance weighted	12	0.147872	0.160582	1.15936	0.84631	1.58822	0.376883
	Bifidobacterium id.436	MR Egger	11	-0.00672072	0.0790975	0.993302	0.850652	1.15987	0.932287
		Weighted median	11	-0.150998	0.199374	0.85985	0.581717	1.27096	0.468199
		Weighted mode	11	-0.0963155	0.107435	0.908177	0.735733	1.12104	0.369986
		Inverse variance weighted	11	-0.0791873	0.136144	0.923867	0.707492	1.20642	0.573684
	Bilophila id.3170	MR Egger	13	-0.0212594	0.073567	0.978965	0.847512	1.13081	0.772596
		Weighted median	13	-0.222115	0.363062	0.800823	0.39309	1.63148	0.553115
		Weighted mode	13	-0.00277586	0.102818	0.997228	0.815219	1.21987	0.978461
		Inverse variance weighted	13	0.0988535	0.17472	1.1039	0.783803	1.55473	0.581967
	Blautia id.1992	Inverse variance weighted	2	0.569459	0.20672	1.76731	1.17855	2.65019	0.00587397
	Butyricicoccus id.2055	Inverse variance weighted	8	0.160549	0.100022	1.17415	0.965128	1.42845	0.108464
		MR Egger	8	-0.114994	0.177782	0.891371	0.629112	1.26296	0.541681
		Weighted median	8	0.059343	0.12149	1.06114	0.836292	1.34644	0.625223
		Weighted mode	8	0.034262	0.128256	1.03486	0.804834	1.33062	0.797062
	Butyricimonas id.945	MR Egger	13	-0.0684664	0.0678912	0.933825	0.817476	1.06673	0.313228
		Weighted median	13	0.131495	0.241531	1.14053	0.710415	1.83106	0.597015
		Weighted mode	13	-0.0531521	0.0888779	0.948236	0.79664	1.12868	0.549817
		Inverse variance weighted	13	-0.207558	0.145414	0.812566	0.611054	1.08053	0.178978
	Butyrivibrio id.1993	Inverse variance weighted	15	-0.0613345	0.0331312	0.940509	0.881375	1.00361	0.0641322
		MR Egger	15	-0.0408456	0.142871	0.959977	0.725515	1.27021	0.779466
		Weighted median	15	-0.0759182	0.043696	0.926892	0.850813	1.00977	0.0823135
		Weighted mode	15	-0.0881825	0.0665031	0.915594	0.8037	1.04307	0.206071
	Candidatus Soleaferrea id.11350	MR Egger	9	0.0374519	0.0578943	1.03816	0.926797	1.16291	0.517696
		Weighted median	9	0.344518	0.590463	1.41131	0.443619	4.48988	0.577884
		Weighted mode	9	-0.0224816	0.0781005	0.977769	0.838988	1.13951	0.773458
		Inverse variance weighted	9	-0.0686249	0.124883	0.933677	0.730961	1.19261	0.597653
	Catenibacterium id.2153	MR Egger	4	0.0844657	0.0846203	1.08814	0.921834	1.28444	0.318196
		Weighted median	4	-0.621553	1.19609	0.53711	0.0515151	5.60004	0.655096
		Weighted mode	4	0.0538316	0.078997	1.05531	0.903931	1.23203	0.495594
		Inverse variance weighted	4	-0.0398371	0.136157	0.960946	0.735868	1.25487	0.78891
	Christensenellaceae R 7group id.11283	MR Egger	8	0.0934609	0.124226	1.09797	0.860689	1.40066	0.451844
		Weighted median	8	0.615656	0.414536	1.85087	0.821326	4.17096	0.18804
		Weighted mode	8	-0.0431889	0.135861	0.95773	0.733831	1.24994	0.750568
		Inverse variance weighted	8	-0.0824412	0.180928	0.920866	0.645932	1.31282	0.662435
	Clostridium innocuum group id.14397	Inverse variance weighted	8	0.096874	0.0487998	1.10172	1.00123	1.2123	0.0481299
		MR Egger	8	-0.12888	0.245111	0.87908	0.543733	1.42125	0.617884
		Weighted median	8	0.0916482	0.0671367	1.09598	0.960847	1.25012	0.172222
		Weighted mode	8	0.0532709	0.0993764	1.05472	0.868049	1.28152	0.608527
	Clostridium sensustricto1 id.1873	MR Egger	6	-0.0256579	0.105908	0.974668	0.791965	1.19952	0.808574
		Weighted median	6	-0.326928	0.277574	0.721136	0.418544	1.24249	0.304164
		Weighted mode	6	-0.00721828	0.120973	0.992808	0.783233	1.25846	0.95242
		Inverse variance weighted	6	0.107886	0.187962	1.11392	0.770652	1.61009	0.590836
	Collinsella id.815	Inverse variance weighted	9	0.135428	0.0957022	1.14503	0.949188	1.38127	0.157039
		MR Egger	9	0.156236	0.356869	1.1691	0.580871	2.35302	0.674724
		Weighted median	9	0.140321	0.126614	1.15064	0.897769	1.47474	0.26775
		Weighted mode	9	0.112273	0.212554	1.11882	0.737615	1.69703	0.611689
	Coprobacter id.949	MR Egger	11	-0.0448168	0.0551304	0.956173	0.858239	1.06528	0.416262
		Weighted median	11	0.203909	0.21534	1.22619	0.803998	1.87007	0.368411
		Weighted mode	11	-0.103259	0.0808267	0.901894	0.769758	1.05671	0.201414
		Inverse variance weighted	11	-0.151068	0.137365	0.859789	0.656848	1.12543	0.297206
	Coprococcus1 id.11301	Inverse variance weighted	11	0.112991	0.0847844	1.11962	0.948204	1.32203	0.182634
		MR Egger	11	0.269375	0.211905	1.30915	0.864194	1.98319	0.235524
		Weighted median	11	0.115757	0.106364	1.12272	0.911452	1.38297	0.276457
		Weighted mode	11	0.128167	0.158003	1.13674	0.834002	1.54938	0.436151
	Coprococcus2 id.11302	MR Egger	8	0.074469	0.0861735	1.07731	0.909891	1.27554	0.387492
		Weighted median	8	-0.317747	0.681182	0.727787	0.191501	2.76591	0.657338
		Weighted mode	8	-0.00450513	0.114689	0.995505	0.795093	1.24643	0.968666
		Inverse variance weighted	8	-0.0537273	0.178523	0.947691	0.66789	1.34471	0.772191
	Coprococcus3 id.11303	Inverse variance weighted	8	-0.120208	0.10344	0.886736	0.72401	1.08604	0.245193
		MR Egger	8	-0.0411192	0.563475	0.959715	0.318055	2.89589	0.944199
		Weighted median	8	-0.168805	0.135666	0.844673	0.647451	1.10197	0.213401
		Weighted mode	8	-0.210614	0.209211	0.810087	0.537586	1.22072	0.3476
	Defluviitaleaceae UCG011 id.11287	MR Egger	9	-0.0458201	0.0841198	0.955214	0.810021	1.12643	0.585959
		Weighted median	9	-0.0573589	0.324153	0.944255	0.500224	1.78244	0.864559
		Weighted mode	9	0.102145	0.0990311	1.10754	0.912145	1.3448	0.302333
		Inverse variance weighted	9	0.134594	0.154394	1.14407	0.845339	1.54838	0.40874
	Desulfovibrio id.3173	Inverse variance weighted	9	-0.0962209	0.0720459	0.908263	0.788651	1.04602	0.181697
		MR Egger	9	0.0726118	0.215019	1.07531	0.705516	1.63894	0.745491
		Weighted median	9	-0.189936	0.0956438	0.827012	0.685644	0.997529	0.0420483
		Weighted mode	9	-0.212178	0.158213	0.808821	0.593169	1.10287	0.216719
	Dialister id.2183	MR Egger	11	-0.0344111	0.0754476	0.966174	0.833361	1.12015	0.648324
		Weighted median	11	-0.654369	0.302069	0.51977	0.287531	0.939588	0.0584658
		Weighted mode	11	-0.088756	0.10329	0.915069	0.747363	1.12041	0.390181
		Inverse variance weighted	11	-0.151784	0.175766	0.859174	0.608788	1.21254	0.408069
	Dorea id.1997	Inverse variance weighted	10	-0.0853717	0.139889	0.918171	0.697988	1.20781	0.541674
		MR Egger	10	-0.0341455	0.41245	0.966431	0.430613	2.16898	0.936055
		Weighted median	10	-0.0168917	0.144419	0.98325	0.740852	1.30496	0.90689
		Weighted mode	10	-0.0153931	0.193653	0.984725	0.673711	1.43931	0.938384
	Eggerthella id.819	Inverse variance weighted	9	0.0759545	0.0541121	1.07891	0.970343	1.19963	0.160423
		MR Egger	9	-0.041531	0.255064	0.95932	0.5819	1.58153	0.875256
		Weighted median	9	0.0289992	0.0728825	1.02942	0.892391	1.1875	0.690711
		Weighted mode	9	-0.0138819	0.127102	0.986214	0.76874	1.26521	0.915719
	Eisenbergiella id.11304	MR Egger	11	-0.020332	0.0596842	0.979873	0.871697	1.10147	0.73336
		Weighted median	11	0.151274	0.461969	1.16332	0.470393	2.87696	0.750812
		Weighted mode	11	-0.100987	0.0735471	0.903944	0.782595	1.04411	0.169722
		Inverse variance weighted	11	-0.123588	0.10298	0.883744	0.722217	1.0814	0.257754
	Enterorhabdus id.820	MR Egger	6	0.054358	0.106315	1.05586	0.857256	1.30048	0.609146
		Weighted median	6	0.210713	0.301155	1.23456	0.684169	2.22772	0.522678
		Weighted mode	6	-0.02455	0.100767	0.975749	0.800872	1.18881	0.807516
		Inverse variance weighted	6	-0.0309314	0.119202	0.969542	0.767539	1.22471	0.805604
	Erysipelatoclostridium id.11381	MR Egger	15	-0.0235813	0.0560969	0.976695	0.875	1.09021	0.674217
		Weighted median	15	0.104673	0.223933	1.11035	0.715885	1.72216	0.647931
		Weighted mode	15	-0.0497644	0.0776454	0.951454	0.817136	1.10785	0.521575
		Inverse variance weighted	15	-0.142097	0.151999	0.867537	0.644026	1.16862	0.365708
	Escherichia Shigella id.3504	Inverse variance weighted	10	-0.132227	0.0844086	0.876142	0.742548	1.03377	0.117228
		MR Egger	10	0.11494	0.261416	1.12181	0.672042	1.87258	0.671802
		Weighted median	10	-0.179541	0.114224	0.835653	0.668031	1.04534	0.115989
		Weighted mode	10	-0.245993	0.183427	0.781927	0.545796	1.12022	0.212749
	Eubacterium brachy group id.11296	MR Egger	10	0.0128655	0.0607263	1.01295	0.899282	1.14098	0.832216
		Weighted median	10	-0.0279961	0.259446	0.972392	0.584785	1.61691	0.916727
		Weighted mode	10	-0.0303629	0.0647199	0.970093	0.854521	1.1013	0.638967
		Inverse variance weighted	10	-0.0560233	0.116959	0.945517	0.751816	1.18912	0.643362
	Eubacterium coprostanoligenes group id.11375	MR Egger	12	0.0461467	0.0863006	1.04723	0.884262	1.24023	0.592843
		Weighted median	12	0.782737	0.329087	2.18745	1.14766	4.1693	0.038711
		Weighted mode	12	0.0429973	0.119073	1.04394	0.82664	1.31835	0.718024
		Inverse variance weighted	12	0.0229457	0.206493	1.02321	0.682645	1.53368	0.913522
	Eubacterium eligens group id.14372	MR Egger	6	-0.0441568	0.128211	0.956804	0.744196	1.23015	0.730541
		Weighted median	6	0.765802	0.406725	2.15072	0.969109	4.77303	0.132843
		Weighted mode	6	-0.0547822	0.14594	0.946691	0.711183	1.26019	0.707382
		Inverse variance weighted	6	-0.0208516	0.199702	0.979364	0.662148	1.44855	0.9209
	Eubacterium fissicatena group id.14373	MR Egger	9	0.0334904	0.0485339	1.03406	0.940225	1.13725	0.490168
		Weighted median	9	-0.0294878	0.25085	0.970943	0.593835	1.58753	0.909725
		Weighted mode	9	0.0445277	0.0601642	1.04553	0.929235	1.17639	0.459237
		Inverse variance weighted	9	0.111306	0.101787	1.11774	0.915582	1.36453	0.305994
	Eubacterium hallii group id.11338	Inverse variance weighted	14	-0.136565	0.0911168	0.87235	0.729677	1.04292	0.133928
		MR Egger	14	-0.163138	0.196568	0.849474	0.577867	1.24874	0.422782
		Weighted median	14	-0.117406	0.10117	0.889224	0.729279	1.08425	0.245849
		Weighted mode	14	-0.0818562	0.143022	0.921404	0.696157	1.21953	0.576862
	Eubacterium nodatum group id.11297	MR Egger	11	0.015682	0.0448752	1.01581	0.930276	1.1092	0.726746
		Weighted median	11	0.00726217	0.210915	1.00729	0.666223	1.52296	0.973284
		Weighted mode	11	0.0607303	0.0562828	1.06261	0.951625	1.18654	0.280578
		Inverse variance weighted	11	0.141191	0.121132	1.15165	0.908257	1.46025	0.270825
	Eubacterium oxidoreducens group id.11339	Inverse variance weighted	5	-0.123882	0.0724519	0.883484	0.766525	1.01829	0.0872939
		MR Egger	5	-0.146624	0.26667	0.863619	0.512069	1.45652	0.620722
		Weighted median	5	-0.10284	0.0911077	0.902271	0.754718	1.07867	0.258991
		Weighted mode	5	-0.0455776	0.122263	0.955445	0.751855	1.21417	0.728221
	Eubacterium rectale group id.14374	MR Egger	8	-0.00446226	0.100552	0.995548	0.817468	1.21242	0.964603
		Weighted median	8	-0.283761	0.368228	0.752947	0.365866	1.54955	0.470183
		Weighted mode	8	-0.0280188	0.138837	0.97237	0.740715	1.27647	0.840065
		Inverse variance weighted	8	-0.181354	0.206181	0.83414	0.556844	1.24952	0.408262
	Eubacterium ruminantium group id.11340	Inverse variance weighted	18	-0.0511324	0.0440952	0.950153	0.871483	1.03592	0.246216
		MR Egger	18	-0.0714417	0.148408	0.931051	0.696059	1.24538	0.636759
		Weighted median	18	-0.0904389	0.0620508	0.91353	0.808917	1.03167	0.144979
		Weighted mode	18	-0.139833	0.113246	0.869503	0.696425	1.0856	0.23371
	Eubacterium ventriosum group id.11341	MR Egger	15	0.018888	0.0745577	1.01907	0.880518	1.17942	0.80001
		Weighted median	15	-0.417933	0.322121	0.658406	0.350187	1.23791	0.217031
		Weighted mode	15	0.0366171	0.100519	1.0373	0.851803	1.26318	0.715649
		Inverse variance weighted	15	0.0593991	0.168592	1.0612	0.762586	1.47674	0.729842
	Eubacterium xylanophilum group id.14375	Inverse variance weighted	9	-0.124946	0.0779917	0.882544	0.757441	1.02831	0.109145
		MR Egger	9	-0.0951482	0.250251	0.909238	0.556749	1.4849	0.715063
		Weighted median	9	-0.153957	0.0993326	0.857309	0.705641	1.04158	0.121162
		Weighted mode	9	-0.18073	0.148066	0.83466	0.624416	1.1157	0.256988
	Faecalibacterium id.2057	Inverse variance weighted	9	0.0864821	0.0739845	1.09033	0.943152	1.26048	0.242435
		MR Egger	9	0.0413258	0.157003	1.04219	0.766133	1.41772	0.799963
		Weighted median	9	0.102495	0.106071	1.10793	0.899961	1.36396	0.3339
		Weighted mode	9	0.126627	0.118309	1.13499	0.900091	1.4312	0.315707
	Family XIII AD3011 group id.11293	Inverse variance weighted	12	-0.0994235	0.0855147	0.905359	0.765648	1.07056	0.244973
		MR Egger	12	-0.32914	0.395889	0.719542	0.331183	1.56331	0.425158
		Weighted median	12	-0.148164	0.109516	0.862289	0.695714	1.06875	0.176089
		Weighted mode	12	-0.196751	0.166491	0.821395	0.592697	1.13834	0.262221
	Family XIII UCG001 id.11294	MR Egger	8	0.0234514	0.085615	1.02373	0.865581	1.21077	0.784148
		Weighted median	8	-0.0678518	0.260716	0.934399	0.56054	1.55761	0.80337
		Weighted mode	8	-0.0225919	0.109455	0.977661	0.788894	1.2116	0.836475
		Inverse variance weighted	8	-0.0945957	0.166095	0.909741	0.656954	1.2598	0.5868
	Flavonifractor id.2059	MR Egger	5	0.0718903	0.122912	1.07454	0.844494	1.36725	0.55862
		Weighted median	5	0.0935115	0.566614	1.09802	0.361659	3.33368	0.87941
		Weighted mode	5	0.00868752	0.141785	1.00873	0.763983	1.33187	0.951142
		Inverse variance weighted	5	-0.0836754	0.19847	0.91973	0.623332	1.35707	0.694985
	Fusicatenibacter id.11305	Inverse variance weighted	18	0.0558395	0.072562	1.05743	0.917244	1.21904	0.441572
		MR Egger	18	0.605872	0.260945	1.83285	1.09902	3.05666	0.033762
		Weighted median	18	0.14126	0.101228	1.15172	0.944456	1.40448	0.162875
		Weighted mode	18	0.176926	0.173587	1.19354	0.849332	1.67725	0.322379
	Gordonibacter id.821	MR Egger	11	-0.0180764	0.04526	0.982086	0.898718	1.07319	0.689606
		Weighted median	11	0.0150716	0.201886	1.01519	0.683433	1.50798	0.942123
		Weighted mode	11	-0.000925137	0.0583282	0.999075	0.891145	1.12008	0.987345
		Inverse variance weighted	11	0.008925	0.0940321	1.00896	0.83914	1.21316	0.926258
	Haemophilus id.3698	Inverse variance weighted	9	0.134349	0.0861026	1.14379	0.966173	1.35406	0.118681
		MR Egger	9	0.185617	0.204576	1.20396	0.806258	1.79784	0.394395
		Weighted median	9	0.0705564	0.0930948	1.07311	0.894125	1.28791	0.448512
		Weighted mode	9	0.0622768	0.131248	1.06426	0.822859	1.37647	0.647829
	Holdemanella id.11393	Inverse variance weighted	11	-0.0903883	0.0527497	0.913576	0.823841	1.01309	0.0866147
		MR Egger	11	-0.103642	0.150436	0.901548	0.671328	1.21072	0.50823
		Weighted median	11	-0.0565239	0.0722958	0.945044	0.820186	1.08891	0.434307
		Weighted mode	11	-0.0265752	0.107372	0.973775	0.788973	1.20186	0.809524
	Holdemania id.2157	Inverse variance weighted	13	0.152353	0.0582777	1.16457	1.03887	1.30549	0.00894193
		MR Egger	13	0.211869	0.176159	1.23599	0.875113	1.74567	0.254335
		Weighted median	13	0.172591	0.080268	1.18838	1.01538	1.39085	0.0315403
		Weighted mode	13	0.227213	0.13675	1.2551	0.960005	1.6409	0.12249
	Howardella id.2000	Inverse variance weighted	9	-0.0540141	0.042879	0.947419	0.871049	1.03048	0.207783
		MR Egger	9	-0.314082	0.170589	0.730459	0.522863	1.02048	0.10816
		Weighted median	9	-0.0231194	0.0594261	0.977146	0.869711	1.09785	0.697243
		Weighted mode	9	0.0308515	0.105296	1.03133	0.839013	1.26774	0.776981
	Hungatella id.11306	MR Egger	5	-0.0352972	0.0653063	0.965319	0.849338	1.09714	0.588862
		Weighted median	5	-0.223038	0.427323	0.800084	0.346251	1.84876	0.637797
		Weighted mode	5	0.00973022	0.0906783	1.00978	0.845355	1.20618	0.914547
		Inverse variance weighted	5	0.0560181	0.130613	1.05762	0.818745	1.36618	0.690094
	Intestinibacter id.11345	Inverse variance weighted	15	-0.0590471	0.0749867	0.942662	0.813816	1.09191	0.431027
		MR Egger	15	-0.371214	0.236032	0.689896	0.434379	1.09572	0.139795
		Weighted median	15	0.0148737	0.0911002	1.01498	0.849011	1.2134	0.870307
		Weighted mode	15	0.130771	0.157475	1.13971	0.837042	1.55181	0.420238
	Intestinimonas id.2062	MR Egger	16	0.0129977	0.0592577	1.01308	0.901994	1.13785	0.826383
		Weighted median	16	-0.128308	0.164162	0.879582	0.637587	1.21343	0.44747
		Weighted mode	16	0.0314192	0.0804394	1.03192	0.881402	1.20814	0.696097
		Inverse variance weighted	16	0.0258748	0.11574	1.02621	0.817933	1.28753	0.826115
	Lachnoclostridium id.11308	MR Egger	13	-0.00198859	0.101	0.998013	0.818773	1.21649	0.984292
		Weighted median	13	0.276512	0.34848	1.31852	0.665971	2.61048	0.444278
		Weighted mode	13	-0.0152787	0.120683	0.984837	0.777386	1.24765	0.899255
		Inverse variance weighted	13	0.0311596	0.209284	1.03165	0.68452	1.55482	0.884116
	Lachnospiraceae FCS020 group id.11314	MR Egger	12	0.015336	0.0794958	1.01545	0.868945	1.18667	0.847025
		Weighted median	12	-0.101868	0.215799	0.903149	0.591654	1.37864	0.647024
		Weighted mode	12	0.158613	0.101284	1.17188	0.960881	1.42922	0.117345
		Inverse variance weighted	12	0.200221	0.180646	1.22167	0.857405	1.7407	0.291352
	Lachnospiraceae NC2004 group id.11316	MR Egger	9	-0.000755706	0.0711885	0.999245	0.86911	1.14886	0.99153
		Weighted median	9	0.462473	0.251515	1.588	0.969963	2.59982	0.108544
		Weighted mode	9	0.0630426	0.0786615	1.06507	0.912895	1.24262	0.422877
		Inverse variance weighted	9	0.111155	0.119263	1.11757	0.884617	1.41186	0.378597
	Lachnospiraceae ND3007 group id.11317	MR Egger	3	-0.0410647	0.165976	0.959767	0.693241	1.32876	0.804588
		Weighted median	3	-2.5705	2.81026	0.076497	0.000310099	18.8707	0.528348
		Weighted mode	3	-0.0232448	0.200585	0.977023	0.659422	1.44759	0.907744
		Inverse variance weighted	3	0.0121797	0.248179	1.01225	0.622351	1.64643	0.965319
	Lachnospiraceae NK4A136 group id.11319	Inverse variance weighted	14	0.0865358	0.064583	1.09039	0.960744	1.23753	0.180273
		MR Egger	14	-0.0473153	0.127082	0.953787	0.743493	1.22356	0.716146
		Weighted median	14	-0.00831703	0.0931703	0.991717	0.82619	1.19041	0.92887
		Weighted mode	14	-0.0088425	0.104191	0.991196	0.80811	1.21576	0.933659
	Lachnospiraceae UCG001 id.11321	Inverse variance weighted	13	-0.0362877	0.0588621	0.964363	0.859283	1.08229	0.537574
		MR Egger	13	0.0563363	0.25518	1.05795	0.641583	1.74454	0.829315
		Weighted median	13	-0.0604648	0.0763004	0.941327	0.810573	1.09317	0.428094
		Weighted mode	13	-0.130966	0.126394	0.877248	0.684753	1.12386	0.320552
	Lachnospiraceae UCG004 id.11324	Inverse variance weighted	11	0.13663	0.082823	1.1464	0.974624	1.34846	0.0990131
		MR Egger	11	-0.254002	0.333936	0.77569	0.403122	1.49259	0.466337
		Weighted median	11	0.0891748	0.111241	1.09327	0.879099	1.35962	0.422765
		Weighted mode	11	0.100759	0.173465	1.10601	0.787232	1.55387	0.57419
	Lachnospiraceae UCG008 id.11328	MR Egger	9	0.0419036	0.0668314	1.04279	0.914767	1.18874	0.530656
		Weighted median	9	-0.401599	0.305693	0.669249	0.367601	1.21842	0.230352
		Weighted mode	9	0.0190881	0.0809015	1.01927	0.869811	1.19441	0.813477
		Inverse variance weighted	9	0.0158526	0.112418	1.01598	0.815066	1.26642	0.891344
	Lachnospiraceae UCG010 id.11330	Inverse variance weighted	10	0.095873	0.0933524	1.10062	0.916588	1.3216	0.30442
		MR Egger	10	0.627707	0.257253	1.87331	1.13144	3.10162	0.0405622
		Weighted median	10	-0.0368593	0.121273	0.963812	0.75991	1.22242	0.761177
		Weighted mode	10	-0.133736	0.202229	0.874821	0.588543	1.30035	0.524981
	Lactobacillus id.1837	Inverse variance weighted	7	0.055974	0.0599053	1.05757	0.940409	1.18933	0.350111
		MR Egger	7	0.0594619	0.153162	1.06127	0.78605	1.43284	0.713826
		Weighted median	7	0.10173	0.0744244	1.10708	0.956818	1.28095	0.171661
		Weighted mode	7	0.116027	0.104848	1.12303	0.914412	1.37923	0.31084
	Lactococcus id.1851	Inverse variance weighted	8	-0.0193621	0.0743984	0.980824	0.847739	1.1348	0.794672
		MR Egger	8	0.047233	0.367771	1.04837	0.50987	2.15559	0.902005
		Weighted median	8	-0.0613788	0.0785704	0.940467	0.806238	1.09704	0.434688
		Weighted mode	8	-0.0932346	0.125955	0.91098	0.711695	1.16607	0.483247
	Marvinbryantia id.2005	Inverse variance weighted	10	-0.205556	0.0789861	0.814194	0.697419	0.950522	0.00925642
		MR Egger	10	-0.233996	0.310003	0.791365	0.43102	1.45297	0.47199
		Weighted median	10	-0.1822	0.109067	0.833435	0.673027	1.03208	0.0948144
		Weighted mode	10	-0.166256	0.13632	0.84683	0.648274	1.1062	0.253612
	Methanobrevibacter id.123	Inverse variance weighted	5	0.122468	0.117496	1.13028	0.897785	1.42299	0.297265
		MR Egger	5	0.707337	0.367929	2.02858	0.986292	4.17234	0.150271
		Weighted median	5	0.0820358	0.0962286	1.08549	0.89891	1.31081	0.393932
		Weighted mode	5	0.0442345	0.134667	1.04523	0.802749	1.36095	0.75903
	Odoribacter id.952	Inverse variance weighted	7	-0.122933	0.146602	0.884322	0.663469	1.17869	0.401719
		MR Egger	7	0.699655	0.322372	2.01306	1.07016	3.78673	0.082108
		Weighted median	7	0.0353233	0.134461	1.03595	0.795949	1.34833	0.792779
		Weighted mode	7	0.0863485	0.189701	1.09019	0.751665	1.58116	0.664984
	Olsenella id.822	MR Egger	10	0.00254118	0.0459751	1.00254	0.916155	1.09708	0.955921
		Weighted median	10	-0.163989	0.143668	0.848751	0.640454	1.12479	0.286697
		Weighted mode	10	0.0462042	0.0590546	1.04729	0.93282	1.1758	0.43398
		Inverse variance weighted	10	0.0534881	0.113945	1.05494	0.843796	1.31893	0.649934
	Oscillibacter id.2063	MR Egger	12	0.00138148	0.061105	1.00138	0.888355	1.12879	0.981963
		Weighted median	12	0.0585865	0.242126	1.06034	0.659693	1.7043	0.813696
		Weighted mode	12	0.0367467	0.0772404	1.03743	0.891683	1.207	0.634257
		Inverse variance weighted	12	0.0469984	0.118091	1.04812	0.831554	1.32109	0.698256
	Oscillospira id.2064	Inverse variance weighted	8	0.0784921	0.102113	1.08165	0.885458	1.32132	0.442085
		MR Egger	8	0.87927	0.328729	2.40914	1.26486	4.58862	0.0367926
		Weighted median	8	0.0970337	0.111958	1.1019	0.88479	1.37228	0.38611
		Weighted mode	8	0.185885	0.171963	1.20428	0.859709	1.68697	0.315542
	Oxalobacter id.2978	Inverse variance weighted	11	-0.0789114	0.0611248	0.924122	0.819783	1.04174	0.196708
		MR Egger	11	-0.267585	0.295776	0.765226	0.428568	1.36634	0.389206
		Weighted median	11	-0.119177	0.0640781	0.88765	0.782884	1.00644	0.062903
		Weighted mode	11	-0.122795	0.106639	0.884445	0.717626	1.09004	0.276311
	Parabacteroides id.954	Inverse variance weighted	5	-0.0733596	0.143868	0.929267	0.700935	1.23198	0.610114
		MR Egger	5	0.614775	0.952816	1.84924	0.28572	11.9687	0.564734
		Weighted median	5	-0.0940828	0.172621	0.910207	0.648937	1.27667	0.585736
		Weighted mode	5	-0.192252	0.245387	0.825099	0.510068	1.3347	0.477146
	Paraprevotella id.962	MR Egger	12	-0.011175	0.0609789	0.988887	0.877487	1.11443	0.854594
		Weighted median	12	-0.055758	0.237428	0.945768	0.593857	1.50622	0.81907
		Weighted mode	12	-0.0599214	0.0727173	0.941839	0.816729	1.08611	0.409922
		Inverse variance weighted	12	-0.130048	0.108574	0.878053	0.709743	1.08628	0.256172
	Parasutterella id.2892	Inverse variance weighted	13	0.00674353	0.0648223	1.00677	0.886647	1.14316	0.917145
		MR Egger	13	-0.25928	0.30406	0.771607	0.425182	1.40029	0.411994
		Weighted median	13	0.0823136	0.0855225	1.0858	0.918227	1.28395	0.335809
		Weighted mode	13	0.11087	0.13511	1.11725	0.857318	1.45599	0.42788
	Peptococcus id.2037	Inverse variance weighted	12	-0.0321127	0.0461892	0.968397	0.884579	1.06016	0.486904
		MR Egger	12	0.0603833	0.178358	1.06224	0.748863	1.50677	0.741949
		Weighted median	12	-0.0473	0.0589862	0.953801	0.849665	1.0707	0.422621
		Weighted mode	12	-0.069747	0.103624	0.93263	0.761207	1.14266	0.514789
	Phascolarctobacterium id.2168	Inverse variance weighted	7	0.0483288	0.0858278	1.04952	0.887015	1.24179	0.573374
		MR Egger	7	-0.335898	0.414482	0.714696	0.317181	1.61041	0.454535
		Weighted median	7	0.0438096	0.107036	1.04478	0.847063	1.28866	0.682321
		Weighted mode	7	0.05757	0.155331	1.05926	0.781236	1.43622	0.723647
	Prevotella7 id.11182	Inverse variance weighted	11	-0.0194459	0.041099	0.980742	0.904838	1.06301	0.636108
		MR Egger	11	-0.0575072	0.239769	0.944115	0.590105	1.5105	0.815825
		Weighted median	11	-0.0314298	0.0541834	0.969059	0.871422	1.07764	0.561872
		Weighted mode	11	-0.0577324	0.0949291	0.943903	0.78365	1.13693	0.556639
	Prevotella9 id.11183	Inverse variance weighted	15	0.0490122	0.0531012	1.05023	0.946423	1.16543	0.356009
		MR Egger	15	0.0475779	0.158866	1.04873	0.768128	1.43183	0.769304
		Weighted median	15	0.0499139	0.0755154	1.05118	0.906562	1.21887	0.508628
		Weighted mode	15	0.0530721	0.0991529	1.05451	0.868257	1.28071	0.600873
	Rikenellaceae RC9 gut group id.11191	Inverse variance weighted	11	0.0181112	0.0592171	1.01828	0.90669	1.14359	0.759723
		MR Egger	11	0.327024	0.374087	1.38683	0.666186	2.88705	0.404737
		Weighted median	11	0.0543478	0.0570069	1.05585	0.94423	1.18067	0.340411
		Weighted mode	11	0.0755713	0.0721432	1.0785	0.93629	1.24231	0.319519
	Romboutsia id.11347	Inverse variance weighted	13	0.0524539	0.0713327	1.05385	0.916349	1.21199	0.462132
		MR Egger	13	0.176525	0.206276	1.19306	0.796302	1.78752	0.410379
		Weighted median	13	0.0813706	0.0922071	1.08477	0.905421	1.29965	0.377519
		Weighted mode	13	0.0916054	0.148361	1.09593	0.8194	1.46579	0.548477
	Roseburia id.2012	Inverse variance weighted	13	-0.0308569	0.0813167	0.969614	0.826763	1.13715	0.704342
		MR Egger	13	-0.116902	0.2436	0.889672	0.551916	1.43412	0.640703
		Weighted median	13	-0.0128672	0.103585	0.987215	0.805821	1.20944	0.901142
		Weighted mode	13	0.103685	0.167479	1.10925	0.798856	1.54025	0.547429
	Ruminiclostridium5 id.11355	Inverse variance weighted	11	-0.0381974	0.087796	0.962523	0.810359	1.14326	0.663512
		MR Egger	11	-0.469008	0.366954	0.625622	0.304758	1.28431	0.233188
		Weighted median	11	-0.0793282	0.119213	0.923737	0.73126	1.16688	0.505775
		Weighted mode	11	-0.226077	0.204676	0.797656	0.534063	1.19135	0.295217
	Ruminiclostridium6 id.11356	Inverse variance weighted	14	-0.0902611	0.0811456	0.913693	0.779341	1.07121	0.265994
		MR Egger	14	0.00579646	0.210004	1.00581	0.666435	1.51802	0.978434
		Weighted median	14	-0.000343512	0.102017	0.999657	0.818487	1.22093	0.997313
		Weighted mode	14	0.112628	0.142838	1.11922	0.845917	1.48081	0.444544
	Ruminiclostridium9 id.11357	MR Egger	8	-0.0197357	0.10458	0.980458	0.798746	1.20351	0.850317
		Weighted median	8	0.0945565	0.501081	1.09917	0.411658	2.9349	0.856545
		Weighted mode	8	0.00368054	0.128705	1.00369	0.779907	1.29168	0.977186
		Inverse variance weighted	8	0.0532361	0.187218	1.05468	0.73073	1.52224	0.784367
	Ruminococcaceae NK4A214 group id.11358	Inverse variance weighted	13	0.0590487	0.0755033	1.06083	0.914902	1.23003	0.434175
		MR Egger	13	-0.0790505	0.257042	0.923993	0.558303	1.52921	0.764177
		Weighted median	13	0.0135763	0.0994378	1.01367	0.834167	1.2318	0.891402
		Weighted mode	13	-0.0236964	0.150938	0.976582	0.726487	1.31277	0.87786
	Ruminococcaceae UCG002 id.11360	Inverse variance weighted	20	0.115652	0.0738588	1.12261	0.971308	1.29747	0.117383
		MR Egger	20	0.330569	0.189649	1.39176	0.959693	2.01835	0.0983797
		Weighted median	20	0.0506738	0.0896202	1.05198	0.882513	1.25399	0.571783
		Weighted mode	20	0.0474445	0.139339	1.04859	0.797989	1.37788	0.737218
	Ruminococcaceae UCG003 id.11361	Inverse variance weighted	11	0.0279553	0.0750326	1.02835	0.887711	1.19127	0.709465
		MR Egger	11	-0.235998	0.240933	0.789782	0.492517	1.26647	0.352918
		Weighted median	11	0.0642659	0.106256	1.06638	0.865892	1.31328	0.545297
		Weighted mode	11	0.0725616	0.169023	1.07526	0.772036	1.49757	0.676808
	Ruminococcaceae UCG004 id.11362	Inverse variance weighted	11	0.0451313	0.091839	1.04617	0.873827	1.25249	0.623131
		MR Egger	11	1.105	0.402041	3.01922	1.373	6.63924	0.022533
		Weighted median	11	0.0304823	0.102003	1.03095	0.844134	1.25911	0.765065
		Weighted mode	11	-0.0101225	0.195744	0.989929	0.674502	1.45286	0.959776
	Ruminococcaceae UCG005 id.11363	MR Egger	13	0.00963258	0.0799926	1.00968	0.863162	1.18107	0.904152
		Weighted median	13	0.0816968	0.220749	1.08513	0.704005	1.67257	0.718342
		Weighted mode	13	0.0156049	0.100141	1.01573	0.83471	1.236	0.876167
		Inverse variance weighted	13	-0.0169735	0.127427	0.98317	0.76588	1.26211	0.896242
	Ruminococcaceae UCG009 id.11366	Inverse variance weighted	11	-0.00767869	0.078093	0.992351	0.851513	1.15648	0.921672
		MR Egger	11	0.274195	0.300768	1.31547	0.729563	2.37192	0.385721
		Weighted median	11	-0.03213	0.0844602	0.968381	0.820639	1.14272	0.703637
		Weighted mode	11	-0.111033	0.14756	0.894909	0.670152	1.19505	0.469118
	Ruminococcaceae UCG010 id.11367	Inverse variance weighted	6	-0.026683	0.0940048	0.97367	0.809829	1.17066	0.776528
		MR Egger	6	-0.0376147	0.255657	0.963084	0.583505	1.58958	0.890148
		Weighted median	6	-0.0298049	0.120185	0.970635	0.766925	1.22845	0.80414
		Weighted mode	6	-0.0401211	0.156638	0.960673	0.706713	1.3059	0.808048
	Ruminococcaceae UCG011 id.11368	Inverse variance weighted	7	-0.0242116	0.064539	0.976079	0.860099	1.1077	0.707552
		MR Egger	7	0.504201	0.228607	1.65566	1.05774	2.59158	0.0785442
		Weighted median	7	-0.00907659	0.0679902	0.990964	0.867329	1.13222	0.893799
		Weighted mode	7	-0.00847027	0.0886076	0.991566	0.833484	1.17963	0.926957
	Ruminococcaceae UCG013 id.11370	Inverse variance weighted	11	0.0319735	0.0813268	1.03249	0.880358	1.21091	0.69421
		MR Egger	11	0.140118	0.23308	1.15041	0.728535	1.81658	0.562568
		Weighted median	11	0.12886	0.105363	1.13753	0.925287	1.39846	0.221324
		Weighted mode	11	0.162226	0.168657	1.17613	0.845065	1.63688	0.358797
	Ruminococcaceae UCG014 id.11371	Inverse variance weighted	10	0.0422448	0.0927828	1.04315	0.869698	1.2512	0.648887
		MR Egger	10	0.426186	0.171703	1.53141	1.09379	2.14411	0.0379865
		Weighted median	10	0.0526639	0.108593	1.05408	0.851992	1.30409	0.627699
		Weighted mode	10	0.132349	0.129731	1.14151	0.885216	1.472	0.334283
	Ruminococcus gauvreauii group id.11342	Inverse variance weighted	9	0.143117	0.137491	1.15386	0.881293	1.51074	0.297914
		MR Egger	9	-0.0495101	0.385408	0.951696	0.447128	2.02565	0.901397
		Weighted median	9	0.190418	0.130077	1.20976	0.937506	1.56107	0.143223
		Weighted mode	9	0.274848	0.23019	1.31633	0.838346	2.06684	0.266676
	Ruminococcus gnavus group id.14376	Inverse variance weighted	15	0.0250606	0.0717393	1.02538	0.890877	1.18018	0.726842
		MR Egger	15	-0.19606	0.166132	0.821963	0.593524	1.13833	0.259086
		Weighted median	15	-0.028296	0.0936626	0.972101	0.809066	1.16799	0.762571
		Weighted mode	15	-0.0927657	0.128133	0.911407	0.708995	1.17161	0.481001
	Ruminococcus torques group id.14377	MR Egger	11	0.0045196	0.100943	1.00453	0.824211	1.2243	0.964288
		Weighted median	11	0.154046	0.43305	1.16654	0.499208	2.72597	0.730243
		Weighted mode	11	-0.0471715	0.111403	0.953924	0.766806	1.1867	0.671981
		Inverse variance weighted	11	-0.0943807	0.218274	0.909936	0.593215	1.39576	0.67463
	Ruminococcus1 id.11373	Inverse variance weighted	11	0.0333535	0.0597636	1.03392	0.919631	1.1624	0.576783
		MR Egger	11	0.127758	0.299134	1.13628	0.632204	2.04227	0.679347
		Weighted median	11	-0.0345492	0.0718511	0.966041	0.83914	1.11213	0.630628
		Weighted mode	11	-0.0541054	0.105322	0.947332	0.770638	1.16454	0.618611
	Ruminococcus2 id.11374	Inverse variance weighted	6	-0.108	0.132459	0.897628	0.69238	1.16372	0.414874
		MR Egger	6	-0.143242	0.357465	0.866545	0.430042	1.74611	0.709111
		Weighted median	6	-0.115207	0.152181	0.891182	0.661344	1.20089	0.449025
		Weighted mode	6	-0.115974	0.20653	0.890498	0.594062	1.33486	0.598667
	Sellimonas id.14369	Inverse variance weighted	8	0.00314939	0.0428299	1.00315	0.922381	1.091	0.941382
		MR Egger	8	0.353566	0.243798	1.42414	0.883133	2.29656	0.197178
		Weighted median	8	-0.027544	0.05736	0.972832	0.869385	1.08859	0.631089
		Weighted mode	8	-0.0411848	0.0816972	0.959652	0.817658	1.1263	0.629656
	Senegalimassilia id.11160	Inverse variance weighted	5	-0.0954417	0.0900315	0.908971	0.761928	1.08439	0.289103
		MR Egger	5	0.260427	0.346099	1.29748	0.65841	2.55686	0.506432
		Weighted median	5	-0.131257	0.113899	0.876992	0.701525	1.09635	0.249158
		Weighted mode	5	-0.159393	0.158194	0.852662	0.625344	1.16261	0.370661
	Slackia id.825	Inverse variance weighted	6	0.0378492	0.074547	1.03857	0.897392	1.20197	0.611648
		MR Egger	6	0.179319	0.483577	1.1964	0.463711	3.08679	0.729577
		Weighted median	6	0.0420588	0.089073	1.04296	0.875882	1.2419	0.636796
		Weighted mode	6	0.0267617	0.127072	1.02712	0.800675	1.31761	0.841511
	Streptococcus id.1853	Inverse variance weighted	12	-0.0740917	0.0828839	0.928587	0.789351	1.09238	0.371364
		MR Egger	12	0.0756821	0.306031	1.07862	0.592065	1.96502	0.809678
		Weighted median	12	-0.0167336	0.11396	0.983406	0.786553	1.22953	0.88326
		Weighted mode	12	0.11342	0.198259	1.1201	0.759444	1.65204	0.578773
	Subdoligranulum id.2070	Inverse variance weighted	10	-0.0997844	0.0831754	0.905033	0.768889	1.06528	0.230261
		MR Egger	10	-0.028063	0.211476	0.972327	0.642393	1.47172	0.897707
		Weighted median	10	-0.0372157	0.112726	0.963468	0.772472	1.20169	0.741292
		Weighted mode	10	0.0465348	0.184861	1.04763	0.72921	1.50511	0.806905
		Inverse variance weighted	12	-0.0155861	0.0733716	0.984535	0.85266	1.13681	0.831775
	Sutterella id.2896	MR Egger	12	0.20532	0.316051	1.22792	0.660908	2.28138	0.530562
		Weighted median	12	0.0287521	0.102342	1.02917	0.842115	1.25777	0.778756
		Weighted mode	12	0.139556	0.184907	1.14976	0.800225	1.65198	0.466261
	Terrisporobacter id.11348	Inverse variance weighted	5	0.0585638	0.0844739	1.06031	0.898521	1.25124	0.488136
		MR Egger	5	0.254365	0.254148	1.28964	0.783671	2.12229	0.39065
		Weighted median	5	0.0753554	0.106656	1.07827	0.874862	1.32897	0.479859
		Weighted mode	5	0.0703844	0.132793	1.07292	0.82705	1.39188	0.624148
	Turicibacter id.2162	Inverse variance weighted	9	0.050461	0.0690669	1.05176	0.918595	1.20422	0.465018
		MR Egger	9	0.101582	0.281336	1.10692	0.637732	1.9213	0.728698
		Weighted median	9	0.0700739	0.0890059	1.07259	0.900885	1.27702	0.431109
		Weighted mode	9	0.0906476	0.121748	1.09488	0.86245	1.38996	0.477842
	Tyzzerella3 id.11335	Inverse variance weighted	12	0.0516995	0.0472607	1.05306	0.959895	1.15527	0.273989
		MR Egger	12	0.337918	0.261164	1.40203	0.840327	2.33918	0.224787
		Weighted median	12	0.0411549	0.0661048	1.04201	0.915385	1.18616	0.533567
		Weighted mode	12	0.0395167	0.0965877	1.04031	0.860884	1.25713	0.690299
	Veillonella id.2198	Inverse variance weighted	5	-0.0779027	0.155499	0.925054	0.682031	1.25467	0.616382
		MR Egger	5	-2.61606	3.89282	0.07309	3.54998e-05	150.484	0.549693
		Weighted median	5	-0.186701	0.143455	0.829691	0.626332	1.09908	0.193101
		Weighted mode	5	-0.201275	0.171319	0.817688	0.584464	1.14398	0.305217
	Victivallis id.2256	Inverse variance weighted	10	-0.00999293	0.043605	0.990057	0.908956	1.07839	0.818737
		MR Egger	10	0.410729	0.325495	1.50792	0.796729	2.85394	0.242545
		Weighted median	10	0.0414139	0.0590301	1.04228	0.928407	1.17013	0.482946
		Weighted mode	10	0.0685586	0.0931653	1.07096	0.892217	1.28552	0.480541

## Sheet: Sheet9
Table S9. Pleiotropy and heterogeneity analysis of identified gut microbiota on later-onset COPD
Classification	Exposure	IVW_Q	IVW_Q_P	MR Egger_Q	MR Egger_Q_P	egger_intercept	pleiotropy_P	MRPRESSO_P
Class	Bacteroidia.id.912	21.0514	0.0496332	14.4536	0.208902	-0.0305345	0.0466342	0.0603333
Class	Methanobacteria.id.119	15.598	0.0485094	8.76021	0.270334	-0.0772168	0.0520372	0.0653333
Order	Bacteroidales.id.913	21.0514	0.0496332	14.4536	0.208902	-0.0305345	0.0466342	0.0603333
Order	Methanobacteriales.id.120	15.598	0.0485094	8.76021	0.270334	-0.0772168	0.0520372	0.0643333
Family	Acidaminococcaceae.id.2166	7.34063	0.290491	7.32654	0.197465	0.00293753	0.925702	0.320667
Genus	FamilyXI.id.1936	6.94944	0.434163	3.08584	0.797998	0.072196	0.0969391	0.445667
Genus	Methanobacteriaceae.id.121	15.598	0.0485094	8.76021	0.270334	-0.0772168	0.0520372	0.0703333
Genus	Desulfovibrio id.3173	5.80612	0.668939	5.11161	0.646345	-0.0184664	0.432148	0.672
Genus	Eubacterium coprostanoligenes group id.11375	8.88177	0.632805	3.50189	0.967034	-0.0469602	0.0428124	0.637
Genus	Fusicatenibacter id.11305	18.4297	0.362227	13.6455	0.625107	-0.0385059	0.0439137	0.375333
Genus	Holdemania id.2157	10.0257	0.61371	9.89749	0.539631	-0.00597034	0.727111	0.650333
Genus	Lachnospiraceae UCG010 id.11330	11.3074	0.255223	6.53306	0.587743	-0.0429272	0.0603867	0.252667
Genus	Marvinbryantia id.2005	4.9973	0.834544	4.9883	0.758826	0.00253443	0.926749	0.854
Genus	Oscillospira.id.2064	12.0498	0.098933	5.76343	0.450205	-0.0792521	0.0460734	0.117667
Genus	Ruminococcaceae UCG004 id.11362	19.7024	0.0321966	10.9585	0.278566	-0.090356	0.0252151	0.0386667
Genus	Ruminococcaceae UCG014 id.11371	14.089	0.119194	7.94246	0.439111	-0.036114	0.038158	0.120333

## Sheet: Sheet10
Table S10. MR analysis of gut microbiota to allergic asthma (P < 1.00E-05)
Classification	Exposure	Method	nSNP	β	SE	OR	OR_lci95	OR_uci95	P
Phylum	Actinobacteria.id.400	Inverse variance weighted	14	0.0522146	0.0776507	1.0536	0.904855	1.2268	0.501311
		MR Egger	14	0.211974	0.321996	1.23612	0.657613	2.32352	0.522768
		Weighted median	14	0.0429487	0.100803	1.04388	0.856736	1.27191	0.67006
		Weighted mode	14	0.057438	0.140431	1.05912	0.804281	1.3947	0.689188
	Bacteroidetes.id.905	Inverse variance weighted	10	0.135499	0.091855	1.14511	0.95644	1.37099	0.140175
		MR Egger	10	0.0118393	0.202051	1.01191	0.681009	1.50359	0.954711
		Weighted median	10	0.066367	0.114687	1.06862	0.853491	1.33797	0.562807
		Weighted mode	10	0.0256003	0.170745	1.02593	0.734136	1.4337	0.884124
	Cyanobacteria.id.1500	Inverse variance weighted	8	0.0729903	0.0883159	1.07572	0.904739	1.27901	0.408539
		MR Egger	8	-0.0495316	0.336594	0.951675	0.49201	1.84079	0.88783
		Weighted median	8	-0.0256592	0.0901706	0.974667	0.816773	1.16308	0.775979
		Weighted mode	8	-0.0593478	0.098663	0.942379	0.77668	1.14343	0.566456
	Euryarchaeota.id.55	Inverse variance weighted	11	0.040736	0.0424523	1.04158	0.958419	1.13195	0.337271
		MR Egger	11	0.12424	0.197117	1.13229	0.769427	1.66627	0.544177
		Weighted median	11	0.0155768	0.0568905	1.0157	0.908529	1.13551	0.784236
		Weighted mode	11	0.0251237	0.0897818	1.02544	0.859978	1.22274	0.785311
	Firmicutes.id.1672	Inverse variance weighted	15	0.0527175	0.0814325	1.05413	0.898624	1.23655	0.517389
		MR Egger	15	0.286358	0.183892	1.33157	0.928606	1.9094	0.143424
		Weighted median	15	0.00826895	0.107872	1.0083	0.816148	1.2457	0.938898
		Weighted mode	15	-0.0599446	0.185302	0.941817	0.654989	1.35425	0.751101
	Lentisphaerae.id.2238	Inverse variance weighted	9	0.0873688	0.053269	1.0913	0.983106	1.2114	0.100975
		MR Egger	9	0.398653	0.195915	1.48982	1.01477	2.18726	0.081332
		Weighted median	9	0.128233	0.0716116	1.13682	0.987948	1.30812	0.0733453
		Weighted mode	9	0.167052	0.119064	1.18182	0.935837	1.49245	0.198203
	Proteobacteria.id.2375	Inverse variance weighted	12	-0.0931063	0.109686	0.911097	0.734848	1.12962	0.395969
		MR Egger	12	0.172203	0.306361	1.18792	0.651639	2.16554	0.58643
		Weighted median	12	-0.00940985	0.107768	0.990634	0.802009	1.22362	0.930421
		Weighted mode	12	0.0200504	0.139645	1.02025	0.775961	1.34145	0.888428
	Tenericutes.id.3919	Inverse variance weighted	12	-0.0187451	0.0677941	0.98143	0.859313	1.1209	0.782164
		MR Egger	12	-0.0122647	0.231996	0.98781	0.626894	1.55651	0.95888
		Weighted median	12	-0.0396322	0.0955479	0.961143	0.796996	1.1591	0.678296
		Weighted mode	12	-0.0848903	0.147351	0.918613	0.688184	1.2262	0.57614
	Verrucomicrobia.id.3982	Inverse variance weighted	12	0.0498391	0.108739	1.0511	0.849346	1.30078	0.646709
		MR Egger	12	-0.468778	0.241447	0.625766	0.389841	1.00447	0.0808752
		Weighted median	12	0.0112858	0.104337	1.01135	0.824306	1.24084	0.913863
		Weighted mode	12	0.0559966	0.110012	1.05759	0.852462	1.31209	0.620803
Class	Actinobacteria.id.419	MR Egger	14	-0.105558	0.220462	0.899822	0.584112	1.38617	0.640685
		Weighted median	14	0.120522	0.101643	1.12809	0.924318	1.37677	0.235727
		Weighted mode	14	0.154425	0.116299	1.16699	0.929117	1.46576	0.207079
		Inverse variance weighted	14	0.107867	0.0783346	1.1139	0.955359	1.29875	0.16851
	Alphaproteobacteria.id.2379	MR Egger	6	0.131905	0.297211	1.141	0.637228	2.04304	0.68013
		Weighted median	6	-0.00786826	0.103239	0.992163	0.810408	1.21468	0.939249
		Weighted mode	6	0.020433	0.153307	1.02064	0.755747	1.37839	0.899169
		Inverse variance weighted	6	-0.0241173	0.0850152	0.976171	0.826342	1.15317	0.776654
	Bacilli.id.1673	MR Egger	18	-0.0126157	0.232703	0.987464	0.625807	1.55812	0.957436
		Weighted median	18	-0.0366812	0.0998848	0.963983	0.792585	1.17245	0.713443
		Weighted mode	18	-0.0692888	0.148237	0.933057	0.697793	1.24764	0.646135
		Inverse variance weighted	18	0.0105267	0.0815285	1.01058	0.861337	1.18569	0.897265
	Bacteroidia.id.912	Inverse variance weighted	13	0.129516	0.0770618	1.13828	0.978704	1.32387	0.0928271
		MR Egger	13	0.0886337	0.153952	1.09268	0.808066	1.47754	0.576391
		Weighted median	13	0.169512	0.106496	1.18473	0.961538	1.45972	0.111448
		Weighted mode	13	0.165908	0.153097	1.18046	0.874449	1.59357	0.2998
	Betaproteobacteria.id.2867	MR Egger	10	0.213917	0.36002	1.23852	0.611572	2.50818	0.56881
		Weighted median	10	0.0544619	0.139883	1.05597	0.802753	1.38907	0.697025
		Weighted mode	10	0.0350989	0.221423	1.03572	0.671064	1.59854	0.877551
		Inverse variance weighted	10	0.0770221	0.108374	1.08007	0.873374	1.33567	0.477267
	Clostridia.id.1859	MR Egger	11	0.156489	0.2318	1.1694	0.74242	1.84194	0.516579
		Weighted median	11	0.0989437	0.115944	1.104	0.879584	1.38568	0.393452
		Weighted mode	11	0.0859255	0.156758	1.08973	0.801461	1.48167	0.595618
		Inverse variance weighted	11	0.0490609	0.0848638	1.05028	0.889343	1.24035	0.563187
	Coriobacteriia.id.809	Inverse variance weighted	14	0.128481	0.0966408	1.1371	0.940884	1.37423	0.183693
		MR Egger	14	0.291977	0.408668	1.33907	0.601089	2.98311	0.488609
		Weighted median	14	0.0452001	0.10981	1.04624	0.843642	1.29748	0.680617
		Weighted mode	14	-0.000758444	0.191766	0.999242	0.686178	1.45514	0.996904
	Deltaproteobacteria.id.3087	Inverse variance weighted	12	0.0666589	0.0823635	1.06893	0.909579	1.2562	0.418328
		MR Egger	12	-0.0979434	0.372541	0.9067	0.436868	1.88181	0.79796
		Weighted median	12	0.0139144	0.112644	1.01401	0.813127	1.26453	0.901691
		Weighted mode	12	-0.00198347	0.173381	0.998018	0.710483	1.40192	0.991077
	Erysipelotrichia.id.2147	Inverse variance weighted	13	-0.0848411	0.0857804	0.918658	0.776491	1.08686	0.322638
		MR Egger	13	-0.398095	0.371737	0.671598	0.324101	1.39168	0.307147
		Weighted median	13	0.0134318	0.118257	1.01352	0.803842	1.2779	0.90957
		Weighted mode	13	0.107073	0.18832	1.11302	0.769484	1.60991	0.580135
	Gammaproteobacteria.id.3303	Inverse variance weighted	6	0.0798571	0.211603	1.08313	0.715421	1.63984	0.705883
		MR Egger	6	0.0701067	0.717796	1.07262	0.262692	4.37973	0.926893
		Weighted median	6	0.218116	0.153913	1.24373	0.919842	1.68167	0.156442
		Weighted mode	6	0.252415	0.189871	1.28713	0.887158	1.86743	0.24114
	Lentisphaeria.id.2250	Inverse variance weighted	8	0.0639022	0.0549109	1.06599	0.957219	1.18712	0.244528
		MR Egger	8	0.347849	0.195437	1.41602	0.965405	2.07696	0.125403
		Weighted median	8	0.0932316	0.0706639	1.09772	0.95574	1.26078	0.187046
		Weighted mode	8	0.142643	0.123514	1.15332	0.90534	1.46922	0.28604
	Melainabacteria.id.1589	Inverse variance weighted	10	-0.0271153	0.055068	0.973249	0.873673	1.08417	0.622439
		MR Egger	10	-0.16828	0.167331	0.845117	0.60881	1.17315	0.344019
		Weighted median	10	-0.0762451	0.0693876	0.926589	0.808767	1.06158	0.271843
		Weighted mode	10	-0.0995261	0.113389	0.905266	0.724866	1.13056	0.402908
	Methanobacteria.id.119	Inverse variance weighted	9	-0.0534318	0.0496239	0.947971	0.86011	1.04481	0.281599
		MR Egger	9	0.0533277	0.204802	1.05478	0.70604	1.57576	0.802059
		Weighted median	9	-0.0372515	0.064897	0.963434	0.84836	1.09412	0.565961
		Weighted mode	9	-0.0402196	0.0851664	0.960578	0.812901	1.13508	0.649364
	Mollicutes.id.3920	Inverse variance weighted	12	-0.0187451	0.0677941	0.98143	0.859313	1.1209	0.782164
		MR Egger	12	-0.0122647	0.231996	0.98781	0.626894	1.55651	0.95888
		Weighted median	12	-0.0396322	0.0907742	0.961143	0.804488	1.1483	0.6624
		Weighted mode	12	-0.0848903	0.145654	0.918613	0.690477	1.22213	0.571768
	Negativicutes.id.2164	Inverse variance weighted	12	-0.050694	0.0944322	0.950569	0.789954	1.14384	0.591385
		MR Egger	12	0.0946907	0.341269	1.09932	0.563157	2.14594	0.787073
		Weighted median	12	-0.0960843	0.117371	0.908387	0.72171	1.14335	0.412994
		Weighted mode	12	-0.264287	0.227416	0.767753	0.491634	1.19895	0.269777
	Verrucomicrobiae.id.4029	Inverse variance weighted	11	0.184794	0.100634	1.20297	0.987629	1.46527	0.066313
		MR Egger	11	-0.505469	0.267661	0.603223	0.356977	1.01933	0.0915603
		Weighted median	11	0.171094	0.110683	1.1866	0.955191	1.47408	0.122151
		Weighted mode	11	0.0816974	0.152324	1.08513	0.805045	1.46265	0.603449
Order	Actinomycetales.id.420	MR Egger	4	0.0417417	0.232009	1.04263	0.661665	1.64293	0.873799
		Weighted median	4	0.0828252	0.111707	1.08635	0.872737	1.35225	0.458422
		Weighted mode	4	0.0857773	0.126943	1.08956	0.849565	1.39736	0.547645
		Inverse variance weighted	4	0.0888174	0.0898804	1.09288	0.916358	1.30341	0.323068
	Bacillales.id.1674	MR Egger	8	0.0932821	0.180058	1.09777	0.771336	1.56236	0.622952
		Weighted median	8	-0.00314666	0.0569544	0.996858	0.891565	1.11459	0.95594
		Weighted mode	8	0.0293172	0.0858905	1.02975	0.870203	1.21855	0.74287
		Inverse variance weighted	8	-0.00840974	0.0448017	0.991626	0.908263	1.08264	0.851104
	Bacteroidales.id.913	Inverse variance weighted	13	0.129516	0.0770618	1.13828	0.978704	1.32387	0.0928271
		MR Egger	13	0.0886337	0.153952	1.09268	0.808066	1.47754	0.576391
		Weighted median	13	0.169512	0.102954	1.18473	0.968238	1.44962	0.0996635
		Weighted mode	13	0.165908	0.133015	1.18046	0.909554	1.53207	0.236086
	Bifidobacteriales.id.432	MR Egger	11	-0.0845427	0.248043	0.918932	0.565126	1.49425	0.741046
		Weighted median	11	0.0558909	0.09613	1.05748	0.875882	1.27673	0.560965
		Weighted mode	11	0.0723867	0.116053	1.07507	0.856349	1.34966	0.546764
		Inverse variance weighted	11	-0.0313376	0.0723661	0.969148	0.84099	1.11684	0.664984
	Burkholderiales.id.2874	MR Egger	10	0.309019	0.320234	1.36209	0.727138	2.55149	0.362815
		Weighted median	10	0.068316	0.124295	1.0707	0.839204	1.36606	0.582574
		Weighted mode	10	0.062821	0.20675	1.06484	0.710058	1.59688	0.768149
		Inverse variance weighted	10	0.0569332	0.0996954	1.05859	0.87069	1.28703	0.567951
	Clostridiales.id.1863	MR Egger	12	0.13251	0.222836	1.14169	0.737678	1.76697	0.565285
		Weighted median	12	0.0579044	0.109097	1.05961	0.855622	1.31224	0.595585
		Weighted mode	12	0.0843452	0.158796	1.088	0.797004	1.48525	0.605871
		Inverse variance weighted	12	0.0565164	0.0810047	1.05814	0.902801	1.24022	0.485369
	Coriobacteriales.id.810	Inverse variance weighted	14	0.128481	0.0966408	1.1371	0.940884	1.37423	0.183693
		MR Egger	14	0.291977	0.408668	1.33907	0.601089	2.98311	0.488609
		Weighted median	14	0.0452001	0.116102	1.04624	0.833301	1.31359	0.697045
		Weighted mode	14	-0.000758444	0.196362	0.999242	0.680023	1.46831	0.996977
	Desulfovibrionales.id.3156	MR Egger	11	0.051463	0.364793	1.05281	0.51503	2.15213	0.890918
		Weighted median	11	-0.0139036	0.112626	0.986193	0.790847	1.22979	0.901752
		Weighted mode	11	-0.0838626	0.172544	0.919558	0.655701	1.28959	0.637417
		Inverse variance weighted	11	0.0187058	0.0854075	1.01888	0.861834	1.20455	0.826636
	Enterobacteriales.id.3468	Inverse variance weighted	7	0.141952	0.104213	1.15252	0.939596	1.4137	0.173156
		MR Egger	7	0.199662	0.683077	1.22099	0.320085	4.65757	0.7818
		Weighted median	7	0.135031	0.141418	1.14457	0.867493	1.51015	0.33966
		Weighted mode	7	0.114933	0.218303	1.1218	0.731293	1.72083	0.617438
	Erysipelotrichales.id.2148	Inverse variance weighted	13	-0.0848411	0.0857804	0.918658	0.776491	1.08686	0.322638
		MR Egger	13	-0.398095	0.371737	0.671598	0.324101	1.39168	0.307147
		Weighted median	13	0.0134318	0.113929	1.01352	0.81069	1.2671	0.90615
		Weighted mode	13	0.107073	0.208848	1.11302	0.739139	1.67601	0.61748
	Gastranaerophilales.id.1591	Inverse variance weighted	9	-0.0405068	0.057876	0.960303	0.85732	1.07566	0.483996
		MR Egger	9	-0.151643	0.173134	0.859295	0.612023	1.20647	0.410146
		Weighted median	9	-0.0853027	0.0734704	0.918234	0.795086	1.06046	0.245622
		Weighted mode	9	-0.0916945	0.108236	0.912384	0.737981	1.128	0.421517
	Lactobacillales.id.1800	MR Egger	15	-0.0951744	0.2432	0.909214	0.564482	1.46448	0.701883
		Weighted median	15	0.00242272	0.112227	1.00243	0.804493	1.24906	0.982777
		Weighted mode	15	-0.0374357	0.150744	0.963256	0.716846	1.29437	0.807478
		Inverse variance weighted	15	0.0302506	0.090915	1.03071	0.862481	1.23176	0.739334
	Methanobacteriales.id.120	Inverse variance weighted	9	-0.0534318	0.0496239	0.947971	0.86011	1.04481	0.281599
		MR Egger	9	0.0533277	0.204802	1.05478	0.70604	1.57576	0.802059
		Weighted median	9	-0.0372515	0.0668299	0.963434	0.845153	1.09827	0.577249
		Weighted mode	9	-0.0402196	0.0930215	0.960578	0.800482	1.15269	0.676892
	MollicutesRF9.id.11579	MR Egger	12	0.0200068	0.198763	1.02021	0.691033	1.50619	0.921812
		Weighted median	12	0.040459	0.0873789	1.04129	0.87739	1.2358	0.643343
		Weighted mode	12	0.048405	0.126157	1.0496	0.819663	1.34403	0.708521
		Inverse variance weighted	12	-0.00225033	0.0649357	0.997752	0.878513	1.13318	0.972355
	NB1n.id.3953	Inverse variance weighted	12	-0.112423	0.04566	0.893666	0.817163	0.977331	0.0138093
		MR Egger	12	-0.103905	0.185458	0.901311	0.626628	1.2964	0.587632
		Weighted median	12	-0.136707	0.0595471	0.872226	0.776142	0.980204	0.0216885
		Weighted mode	12	-0.147962	0.0908436	0.862464	0.721794	1.03055	0.131641
	Pasteurellales.id.3688	Inverse variance weighted	13	0.0688047	0.0769241	1.07123	0.921303	1.24555	0.371081
		MR Egger	13	-0.13902	0.157064	0.87021	0.63963	1.18391	0.395029
		Weighted median	13	0.0372549	0.0790907	1.03796	0.888907	1.212	0.637612
		Weighted mode	13	0.0176154	0.0898039	1.01777	0.853508	1.21365	0.847772
	Rhodospirillales.id.2667	Inverse variance weighted	13	-0.018578	0.0549269	0.981593	0.881408	1.09317	0.735188
		MR Egger	13	0.0765765	0.214164	1.07958	0.709507	1.64269	0.727438
		Weighted median	13	-0.00326908	0.0733247	0.996736	0.863307	1.15079	0.964439
		Weighted mode	13	0.0367191	0.112117	1.0374	0.832743	1.29236	0.748927
	Selenomonadales.id.2165	Inverse variance weighted	12	-0.050694	0.0944322	0.950569	0.789954	1.14384	0.591385
		MR Egger	12	0.0946907	0.341269	1.09932	0.563157	2.14594	0.787073
		Weighted median	12	-0.0960843	0.124176	0.908387	0.712148	1.1587	0.439064
		Weighted mode	12	-0.264287	0.244976	0.767753	0.475	1.24094	0.303753
	Verrucomicrobiales.id.4030	Inverse variance weighted	11	0.184794	0.100634	1.20297	0.987629	1.46527	0.066313
		MR Egger	11	-0.505469	0.267661	0.603223	0.356977	1.01933	0.0915603
		Weighted median	11	0.171094	0.108088	1.1866	0.960061	1.4666	0.113442
		Weighted mode	11	0.0816974	0.149701	1.08513	0.809195	1.45515	0.597208
	Victivallales.id.2254	Inverse variance weighted	8	0.0639022	0.0549109	1.06599	0.957219	1.18712	0.244528
		MR Egger	8	0.347849	0.195437	1.41602	0.965405	2.07696	0.125403
		Weighted median	8	0.0932316	0.0730299	1.09772	0.951318	1.26664	0.201736
		Weighted mode	8	0.142643	0.118437	1.15332	0.914394	1.45467	0.267581
Family	Acidaminococcaceae.id.2166	MR Egger	7	0.259679	0.259359	1.29651	0.779841	2.1555	0.362676
		Weighted median	7	-0.00286023	0.112803	0.997144	0.799352	1.24388	0.979771
		Weighted mode	7	-0.010787	0.170853	0.989271	0.707754	1.38277	0.951709
		Inverse variance weighted	7	0.0423632	0.0842658	1.04327	0.884443	1.23063	0.615152
	Actinomycetaceae.id.421	MR Egger	4	0.0403791	0.231592	1.04121	0.661304	1.63935	0.877639
		Weighted median	4	0.0823198	0.11168	1.0858	0.872342	1.3515	0.46106
		Weighted mode	4	0.0865954	0.127823	1.09046	0.848795	1.40092	0.546678
		Inverse variance weighted	4	0.0884683	0.0898179	1.0925	0.91615	1.30279	0.324637
	Alcaligenaceae.id.2875	MR Egger	11	-0.186898	0.41025	0.829528	0.37121	1.85372	0.659491
		Weighted median	11	-0.0634703	0.121355	0.938502	0.739836	1.19052	0.600966
		Weighted mode	11	-0.137855	0.232265	0.871225	0.552615	1.37353	0.566013
		Inverse variance weighted	11	0.0464275	0.0896651	1.04752	0.878696	1.24878	0.604606
	Bacteroidaceae.id.917	MR Egger	8	-0.286527	0.704372	0.750867	0.188795	2.98632	0.69828
		Weighted median	8	-0.0757552	0.14394	0.927043	0.699158	1.22921	0.598683
		Weighted mode	8	-0.0804603	0.224748	0.922692	0.593946	1.4334	0.730894
		Inverse variance weighted	8	-0.0953344	0.124033	0.909069	0.712882	1.15925	0.442117
	BacteroidalesS24.7group.id.11173	Inverse variance weighted	8	0.0111326	0.103505	1.01119	0.825524	1.23862	0.914347
		MR Egger	8	-0.0744885	0.447308	0.928218	0.386273	2.23052	0.873213
		Weighted median	8	0.0882511	0.100443	1.09226	0.897074	1.32992	0.379608
		Weighted mode	8	0.124728	0.132495	1.13284	0.873749	1.46876	0.377856
	Bifidobacteriaceae.id.433	MR Egger	11	-0.0845427	0.248043	0.918932	0.565126	1.49425	0.741046
		Weighted median	11	0.0558909	0.0971651	1.05748	0.874107	1.27933	0.565146
		Weighted mode	11	0.0723867	0.120278	1.07507	0.849287	1.36088	0.560685
		Inverse variance weighted	11	-0.0313376	0.0723661	0.969148	0.84099	1.11684	0.664984
	Clostridiaceae1.id.1869	MR Egger	10	-0.104082	0.292317	0.901151	0.508127	1.59817	0.731003
		Weighted median	10	-0.116353	0.11567	0.890161	0.709592	1.11668	0.314459
		Weighted mode	10	-0.140362	0.158269	0.869044	0.637266	1.18512	0.398236
		Inverse variance weighted	10	-0.028993	0.0948957	0.971423	0.806551	1.17	0.759966
	ClostridialesvadinBB60group.id.11286	Inverse variance weighted	15	0.0610206	0.0571447	1.06292	0.950295	1.18889	0.285599
		MR Egger	15	0.197088	0.155425	1.21785	0.898036	1.65156	0.227017
		Weighted median	15	0.0913766	0.0798057	1.09568	0.937027	1.2812	0.252214
		Weighted mode	15	0.104476	0.133682	1.11013	0.854242	1.44267	0.447508
	Coriobacteriaceae.id.811	Inverse variance weighted	14	0.128481	0.0966408	1.1371	0.940884	1.37423	0.183693
		MR Egger	14	0.291977	0.408668	1.33907	0.601089	2.98311	0.488609
		Weighted median	14	0.0452001	0.117412	1.04624	0.831164	1.31696	0.700261
		Weighted mode	14	-0.000758444	0.199458	0.999242	0.67591	1.47725	0.997024
	Defluviitaleaceae.id.1924	Inverse variance weighted	11	0.0454986	0.0986302	1.04655	0.862589	1.26974	0.644579
		MR Egger	11	-0.143646	0.349681	0.866194	0.436476	1.71898	0.690833
		Weighted median	11	-0.0332504	0.0971193	0.967296	0.799632	1.17012	0.732075
		Weighted mode	11	-0.0533529	0.148525	0.948045	0.708602	1.2684	0.726901
	Desulfovibrionaceae.id.3169	MR Egger	9	0.0431329	0.380264	1.04408	0.495502	2.19998	0.912875
		Weighted median	9	-0.00492702	0.120964	0.995085	0.785044	1.26132	0.96751
		Weighted mode	9	-0.0793027	0.181411	0.92376	0.64735	1.31819	0.673567
		Inverse variance weighted	9	0.0190133	0.092625	1.0192	0.849989	1.22208	0.83736
	Enterobacteriaceae.id.3469	Inverse variance weighted	7	0.141952	0.104213	1.15252	0.939596	1.4137	0.173156
		MR Egger	7	0.199662	0.683077	1.22099	0.320085	4.65757	0.7818
		Weighted median	7	0.135031	0.141545	1.14457	0.867276	1.51053	0.340096
		Weighted mode	7	0.114933	0.211936	1.1218	0.740476	1.69949	0.60715
	Erysipelotrichaceae.id.2149	Inverse variance weighted	13	-0.0848411	0.0857804	0.918658	0.776491	1.08686	0.322638
		MR Egger	13	-0.398095	0.371737	0.671598	0.324101	1.39168	0.307147
		Weighted median	13	0.0134318	0.119697	1.01352	0.801576	1.28151	0.910653
		Weighted mode	13	0.107073	0.190976	1.11302	0.76549	1.61831	0.585345
	FamilyXI.id.1936	MR Egger	8	-0.25297	0.280131	0.776491	0.448419	1.34459	0.401304
		Weighted median	8	-0.0317562	0.0569519	0.968743	0.866423	1.08315	0.57712
		Weighted mode	8	-0.03645	0.0881622	0.964206	0.811194	1.14608	0.691655
		Inverse variance weighted	8	-0.0294665	0.044001	0.970963	0.890735	1.05842	0.503063
	FamilyXIII.id.1957	MR Egger	7	-0.574755	0.423192	0.562843	0.245561	1.29008	0.232488
		Weighted median	7	0.11011	0.146415	1.1164	0.837894	1.48748	0.452026
		Weighted mode	7	0.151856	0.198275	1.16399	0.789179	1.71682	0.472786
		Inverse variance weighted	7	-0.00339881	0.112352	0.996607	0.799627	1.24211	0.975867
	Lachnospiraceae.id.1987	Inverse variance weighted	16	-0.0777749	0.0783152	0.925173	0.793523	1.07866	0.320661
		MR Egger	16	-0.382154	0.273758	0.68239	0.399029	1.16697	0.184473
		Weighted median	16	-0.105283	0.107622	0.90007	0.728898	1.11144	0.327944
		Weighted mode	16	-0.164586	0.20414	0.848245	0.56853	1.26558	0.432701
	Lactobacillaceae.id.1836	Inverse variance weighted	8	-0.0199548	0.0888141	0.980243	0.823633	1.16663	0.822228
		MR Egger	8	0.0625945	0.23614	1.0646	0.67016	1.69118	0.799824
		Weighted median	8	0.0365781	0.0809783	1.03726	0.885025	1.21567	0.651484
		Weighted mode	8	0.0388886	0.0925833	1.03965	0.867123	1.24652	0.68705
	Methanobacteriaceae.id.121	Inverse variance weighted	9	-0.0534318	0.0496239	0.947971	0.86011	1.04481	0.281599
		MR Egger	9	0.0533277	0.204802	1.05478	0.70604	1.57576	0.802059
		Weighted median	9	-0.0372515	0.0637127	0.963434	0.850332	1.09158	0.558763
		Weighted mode	9	-0.0402196	0.0831496	0.960578	0.816121	1.13061	0.641559
	Oxalobacteraceae.id.2966	MR Egger	14	0.10361	0.160074	1.10917	0.810475	1.51794	0.529647
		Weighted median	14	-0.0365875	0.0563793	0.964074	0.863215	1.07672	0.516368
		Weighted mode	14	-0.0671186	0.0927335	0.935084	0.779676	1.12147	0.482023
		Inverse variance weighted	14	-0.0125418	0.0414391	0.987536	0.910499	1.07109	0.762151
	Pasteurellaceae.id.3689	Inverse variance weighted	13	0.0688047	0.0769241	1.07123	0.921303	1.24555	0.371081
		MR Egger	13	-0.13902	0.157064	0.87021	0.63963	1.18391	0.395029
		Weighted median	13	0.0372549	0.080165	1.03796	0.887037	1.21456	0.642127
		Weighted mode	13	0.0176154	0.089819	1.01777	0.853483	1.21368	0.847797
	Peptococcaceae.id.2024	MR Egger	9	0.310504	0.252321	1.36411	0.831898	2.23681	0.258219
		Weighted median	9	-0.0413633	0.112951	0.95948	0.768937	1.19724	0.71421
		Weighted mode	9	-0.130764	0.192933	0.877425	0.601149	1.28067	0.517039
		Inverse variance weighted	9	0.0249351	0.0943979	1.02525	0.852072	1.23362	0.791665
	Peptostreptococcaceae.id.2042	MR Egger	13	0.0688274	0.171303	1.07125	0.765729	1.49868	0.695537
		Weighted median	13	0.00982001	0.0965833	1.00987	0.835702	1.22033	0.919015
		Weighted mode	13	-0.0474852	0.163577	0.953625	0.69205	1.31407	0.776548
		Inverse variance weighted	13	-0.0123101	0.072601	0.987765	0.856751	1.13881	0.865357
	Porphyromonadaceae.id.943	Inverse variance weighted	9	-0.0843574	0.14523	0.919103	0.69142	1.22176	0.561339
		MR Egger	9	-0.481517	0.669514	0.617845	0.166333	2.29499	0.495318
		Weighted median	9	-0.145117	0.152531	0.864921	0.641415	1.16631	0.341405
		Weighted mode	9	-0.136166	0.224487	0.872697	0.562052	1.35504	0.560953
	Prevotellaceae.id.960	Inverse variance weighted	16	-0.1004	0.0709064	0.904475	0.787118	1.03933	0.156789
		MR Egger	16	0.0131956	0.270041	1.01328	0.596853	1.72026	0.961717
		Weighted median	16	-0.172667	0.0956568	0.841417	0.697568	1.01493	0.0710634
		Weighted mode	16	-0.257501	0.169116	0.772981	0.554899	1.07677	0.148652
	Rhodospirillaceae.id.2717	MR Egger	14	0.0107692	0.218333	1.01083	0.658914	1.55069	0.961472
		Weighted median	14	0.0201353	0.0734517	1.02034	0.88353	1.17833	0.783985
		Weighted mode	14	0.0448567	0.119812	1.04588	0.826979	1.32272	0.714149
		Inverse variance weighted	14	0.005533	0.0536703	1.00555	0.905144	1.11709	0.91789
	Rikenellaceae.id.967	MR Egger	16	0.253061	0.218996	1.28796	0.838474	1.97841	0.267206
		Weighted median	16	0.00623578	0.0958195	1.00626	0.83396	1.21415	0.948112
		Weighted mode	16	0.0115835	0.168674	1.01165	0.726862	1.40802	0.946156
		Inverse variance weighted	16	0.0069377	0.0713806	1.00696	0.875493	1.15817	0.922573
	Ruminococcaceae.id.2050	Inverse variance weighted	10	0.016228	0.122332	1.01636	0.79968	1.29175	0.894466
		MR Egger	10	0.318845	0.254254	1.37554	0.835693	2.26412	0.245229
		Weighted median	10	0.0528821	0.133545	1.05431	0.811503	1.36975	0.692116
		Weighted mode	10	0.295527	0.264818	1.34383	0.799701	2.25821	0.293347
	Streptococcaceae.id.1850	Inverse variance weighted	11	-0.149692	0.0870808	0.860973	0.72588	1.02121	0.0856144
		MR Egger	11	0.219653	0.360886	1.24565	0.614047	2.52689	0.557804
		Weighted median	11	-0.0749317	0.117418	0.927807	0.73707	1.1679	0.52337
		Weighted mode	11	-0.0335075	0.156493	0.967048	0.711604	1.31419	0.83476
	Veillonellaceae.id.2172	Inverse variance weighted	18	0.0930088	0.0585672	1.09747	0.978453	1.23097	0.112271
		MR Egger	18	-0.0107884	0.117632	0.98927	0.785568	1.24579	0.928064
		Weighted median	18	0.0764157	0.0810754	1.07941	0.920819	1.26532	0.345924
		Weighted mode	18	0.0388719	0.106105	1.03964	0.84443	1.27997	0.718621
	Verrucomicrobiaceae.id.4036	Inverse variance weighted	11	0.184812	0.100664	1.20299	0.987589	1.46538	0.0663669
		MR Egger	11	-0.505515	0.267627	0.603195	0.356985	1.01922	0.0914998
		Weighted median	11	0.171227	0.103277	1.18676	0.969286	1.45303	0.0973299
		Weighted mode	11	0.0814711	0.147657	1.08488	0.812258	1.44901	0.593229
	Victivallaceae.id.2255	Inverse variance weighted	11	-0.0558174	0.0548269	0.945712	0.849355	1.053	0.308646
		MR Egger	11	-0.0297308	0.26795	0.970707	0.574123	1.64124	0.914086
		Weighted median	11	-0.0539758	0.0580901	0.947455	0.845495	1.06171	0.352799
		Weighted mode	11	-0.0776967	0.0786593	0.925245	0.79305	1.07948	0.346566
Genus	Actinomyces id.423	Inverse variance weighted	7	-0.118921	0.190952	0.887878	0.610677	1.29091	0.56073
		MR Egger	7	0.0643954	0.0963334	1.06651	0.883011	1.28815	0.503837
		Weighted median	7	0.0746702	0.121345	1.07753	0.84945	1.36685	0.56092
		Weighted mode	7	0.0855605	0.0808066	1.08933	0.929768	1.27627	0.289677
	Adlercreutzia id.812	Inverse variance weighted	8	0.101256	0.439465	1.10656	0.467621	2.61852	0.825431
		MR Egger	8	-0.0295606	0.10561	0.970872	0.789342	1.19415	0.779551
		Weighted median	8	-0.00683264	0.161144	0.993191	0.72421	1.36207	0.967363
		Weighted mode	8	-0.029935	0.0917935	0.970509	0.810706	1.16181	0.744339
	Akkermansia id.4037	Inverse variance weighted	11	0.184292	0.100708	1.20237	0.98699	1.46474	0.0672556
		MR Egger	11	-0.510192	0.266404	0.600381	0.356171	1.01203	0.087742
		Weighted median	11	0.170306	0.100397	1.18567	0.973875	1.44352	0.0898254
		Weighted mode	11	0.0837839	0.13697	1.08739	0.831373	1.42226	0.554389
	Alistipes id.968	Inverse variance weighted	12	-0.0266083	0.133394	0.973743	0.749717	1.26471	0.841894
		MR Egger	12	-0.541008	0.644022	0.582161	0.164756	2.05706	0.420513
		Weighted median	12	0.0598897	0.131743	1.06172	0.820102	1.37452	0.6494
		Weighted mode	12	0.087151	0.188293	1.09106	0.754346	1.57807	0.652496
	Allisonella id.2174	Inverse variance weighted	8	0.273129	0.308433	1.31407	0.717918	2.40526	0.40995
		MR Egger	8	-0.00119029	0.0613603	0.99881	0.88563	1.12646	0.984523
		Weighted median	8	-0.0187299	0.0985663	0.981444	0.809029	1.1906	0.854684
		Weighted mode	8	0.0541471	0.0440461	1.05564	0.968329	1.15082	0.218949
	Alloprevotella id.961	Inverse variance weighted	5	0.624247	0.483781	1.86684	0.723276	4.81847	0.287386
		MR Egger	5	0.101815	0.0741903	1.10718	0.957339	1.28047	0.169955
		Weighted median	5	0.131621	0.0978237	1.14068	0.941658	1.38176	0.249677
		Weighted mode	5	0.0951221	0.0557658	1.09979	0.985921	1.22682	0.0880562
	Anaerofilum id.2053	Inverse variance weighted	10	-0.290605	0.27622	0.747811	0.43518	1.28503	0.3235
		MR Egger	10	-0.00756497	0.0669215	0.992464	0.870462	1.13156	0.909997
		Weighted median	10	-0.0142735	0.108685	0.985828	0.796685	1.21988	0.898404
		Weighted mode	10	0.0151092	0.0513357	1.01522	0.918045	1.12269	0.768512
	Anaerostipes id.1991	Inverse variance weighted	13	0.0112629	0.301975	1.01133	0.559558	1.82784	0.970916
		MR Egger	13	-0.00330774	0.111014	0.996698	0.8018	1.23897	0.97623
		Weighted median	13	0.0645533	0.170945	1.06668	0.762999	1.49124	0.712303
		Weighted mode	13	-0.0215512	0.0831843	0.978679	0.831443	1.15199	0.795575
	Anaerotruncus id.2054	Inverse variance weighted	13	0.073285	0.106227	1.07604	0.873787	1.3251	0.490261
		MR Egger	13	0.370427	0.307985	1.44835	0.791976	2.64872	0.254325
		Weighted median	13	0.0989914	0.109754	1.10406	0.890363	1.36904	0.367088
		Weighted mode	13	0.140408	0.200406	1.15074	0.776943	1.70438	0.496902
	Bacteroides id.918	Inverse variance weighted	8	-0.286527	0.704372	0.750867	0.188795	2.98632	0.69828
		MR Egger	8	-0.0757552	0.150537	0.927043	0.690177	1.2452	0.614801
		Weighted median	8	-0.0804603	0.248594	0.922692	0.566825	1.50198	0.75565
		Weighted mode	8	-0.0953344	0.124033	0.909069	0.712882	1.15925	0.442117
	Barnesiella id.944	Inverse variance weighted	12	-0.0597106	0.118098	0.942037	0.74738	1.18739	0.613135
		MR Egger	12	-0.198827	0.508489	0.819691	0.302563	2.22067	0.703987
		Weighted median	12	-0.155621	0.116357	0.855884	0.68135	1.07513	0.181078
		Weighted mode	12	-0.141917	0.194034	0.867693	0.593201	1.2692	0.479824
	Bifidobacterium id.436	Inverse variance weighted	12	0.0406361	0.173343	1.04147	0.741474	1.46285	0.819384
		MR Egger	12	0.0770712	0.0923181	1.08012	0.90134	1.29436	0.403806
		Weighted median	12	0.0806448	0.0988745	1.08399	0.893017	1.31579	0.43202
		Weighted mode	12	-0.00924138	0.068046	0.990801	0.867091	1.13216	0.891971
	Bilophila id.3170	Inverse variance weighted	13	0.419234	0.366942	1.5208	0.740839	3.12189	0.277502
		MR Egger	13	0.0839004	0.104788	1.08752	0.885605	1.33547	0.423324
		Weighted median	13	0.0757333	0.169989	1.07867	0.773024	1.50518	0.663876
		Weighted mode	13	0.0993009	0.0742458	1.1044	0.954831	1.27739	0.181072
	Blautia id.1992	Inverse variance weighted	2	0.0392029	0.222234	1.03998	0.672754	1.60766	0.859977
	Butyricicoccus id.2055	Inverse variance weighted	8	-0.0805242	0.177388	0.922633	0.651679	1.30624	0.665826
		MR Egger	8	0.118404	0.125181	1.1257	0.880776	1.43873	0.34422
		Weighted median	8	0.0703154	0.156193	1.07285	0.789921	1.45711	0.666189
		Weighted mode	8	0.148886	0.0966154	1.16054	0.960329	1.40249	0.123312
	Butyricimonas id.945	Inverse variance weighted	13	-0.231263	0.0688555	0.793531	0.693351	0.908186	0.000783191
		MR Egger	13	-0.162102	0.244281	0.850355	0.526823	1.37257	0.520619
		Weighted median	13	-0.218747	0.0984877	0.803525	0.662468	0.974616	0.0263467
		Weighted mode	13	-0.186569	0.155175	0.829801	0.612191	1.12476	0.252428
	Butyrivibrio id.1993	Inverse variance weighted	15	0.026094	0.045235	1.02644	0.93935	1.1216	0.564039
		MR Egger	15	-0.0520078	0.20034	0.949321	0.641033	1.40587	0.79924
		Weighted median	15	-0.00111034	0.0490611	0.99889	0.907311	1.09971	0.981944
		Weighted mode	15	-0.0198514	0.0722584	0.980344	0.850885	1.1295	0.787538
	Candidatus Soleaferrea id.11350	Inverse variance weighted	9	0.0325422	0.0877802	1.03308	0.869787	1.22702	0.710843
		MR Egger	9	-1.86824	0.629233	0.154395	0.04498	0.529966	0.0208352
		Weighted median	9	0.00767237	0.100354	1.0077	0.827769	1.22675	0.939058
		Weighted mode	9	-0.145977	0.170999	0.864178	0.618082	1.20826	0.418113
	Catenibacterium id.2153	Inverse variance weighted	4	0.912097	0.887998	2.48954	0.436757	14.1905	0.412345
		MR Egger	4	-0.0599816	0.0815333	0.941782	0.80269	1.10498	0.461932
		Weighted median	4	-0.110525	0.116236	0.895364	0.712948	1.12445	0.41182
		Weighted mode	4	-0.0226775	0.0722283	0.977578	0.848534	1.12625	0.753544
	Christensenellaceae R 7group id.11283	Inverse variance weighted	8	0.197205	0.107359	1.21799	0.986867	1.50325	0.0662297
		MR Egger	8	0.526283	0.37882	1.69263	0.80557	3.55648	0.214116
		Weighted median	8	0.219748	0.144161	1.24576	0.939124	1.65252	0.127428
		Weighted mode	8	0.213716	0.214328	1.23827	0.813535	1.88476	0.351907
	Clostridium innocuum group id.14397	Inverse variance weighted	8	0.110379	0.246306	1.1167	0.689093	1.80966	0.66978
		MR Egger	8	0.00423721	0.0629083	1.00425	0.887752	1.13603	0.946299
		Weighted median	8	-0.0135169	0.090069	0.986574	0.826916	1.17706	0.88494
		Weighted mode	8	0.0141526	0.0490075	1.01425	0.921362	1.11651	0.772747
	Clostridium sensustricto1 id.1873	Inverse variance weighted	6	0.115182	0.133171	1.12208	0.864302	1.45673	0.387085
		MR Egger	6	0.23597	0.399814	1.26614	0.578298	2.7721	0.586787
		Weighted median	6	0.0107714	0.133673	1.01083	0.777845	1.3136	0.935776
		Weighted mode	6	-0.107466	0.186727	0.898107	0.622849	1.29501	0.589869
	Collinsella id.815	Inverse variance weighted	9	0.722274	0.385643	2.05911	0.966971	4.38476	0.103236
		MR Egger	9	0.106347	0.133626	1.11221	0.855936	1.44521	0.426116
		Weighted median	9	0.11176	0.203202	1.11824	0.750875	1.66535	0.59734
		Weighted mode	9	0.115476	0.113441	1.12241	0.898644	1.40189	0.308707
	Coprobacter id.949	Inverse variance weighted	11	0.305561	0.217388	1.35739	0.886459	2.07849	0.193412
		MR Egger	11	-0.00224724	0.0741352	0.997755	0.862817	1.1538	0.975818
		Weighted median	11	0.0252708	0.128791	1.02559	0.796794	1.32009	0.848371
		Weighted mode	11	-0.0456053	0.055696	0.955419	0.856613	1.06562	0.412887
	Coprococcus1 id.11301	Inverse variance weighted	11	0.0737537	0.244274	1.07654	0.666961	1.73765	0.769566
		MR Egger	11	-0.0111889	0.115622	0.988873	0.788355	1.24039	0.922908
		Weighted median	11	-0.0984729	0.202168	0.90622	0.609741	1.34686	0.636698
		Weighted mode	11	0.0996828	0.0936439	1.10482	0.919561	1.3274	0.287108
	Coprococcus2 id.11302	Inverse variance weighted	8	0.220929	0.684984	1.24723	0.325745	4.77549	0.757993
		MR Egger	8	0.0647701	0.111265	1.06691	0.857865	1.3269	0.560481
		Weighted median	8	-0.0552358	0.177866	0.946262	0.667742	1.34096	0.765188
		Weighted mode	8	0.104227	0.0869905	1.10985	0.935874	1.31617	0.230863
	Coprococcus3 id.11303	Inverse variance weighted	8	0.393815	0.597134	1.48263	0.459982	4.77883	0.53405
		MR Egger	8	-0.0566217	0.135307	0.944951	0.724826	1.23193	0.675605
		Weighted median	8	-0.0873763	0.204089	0.916332	0.614227	1.36703	0.681422
		Weighted mode	8	0.0739834	0.104849	1.07679	0.876761	1.32245	0.480426
	Defluviitaleaceae UCG011 id.11287	Inverse variance weighted	9	0.0691198	0.102041	1.07156	0.877323	1.30881	0.498169
		MR Egger	9	-0.547896	0.312073	0.578165	0.313625	1.06584	0.122575
		Weighted median	9	0.0775804	0.104865	1.08067	0.879894	1.32726	0.459413
		Weighted mode	9	0.0642428	0.173427	1.06635	0.759061	1.49804	0.720676
	Desulfovibrio id.3173	Inverse variance weighted	9	-0.0634643	0.215318	0.938508	0.615397	1.43126	0.776736
		MR Egger	9	-0.0178206	0.0980052	0.982337	0.810657	1.19038	0.855714
		Weighted median	9	0.0629891	0.151216	1.06502	0.791842	1.43243	0.687958
		Weighted mode	9	-0.0613316	0.0727661	0.940511	0.815501	1.08469	0.399307
	Dialister id.2183	Inverse variance weighted	11	0.0944108	0.0745479	1.09901	0.949611	1.27192	0.205354
		MR Egger	11	-0.13138	0.306204	0.876885	0.481168	1.59804	0.677967
		Weighted median	11	0.027063	0.101585	1.02743	0.841942	1.25379	0.789926
		Weighted mode	11	0.0166749	0.145034	1.01681	0.765221	1.35113	0.910743
	Dorea id.1997	Inverse variance weighted	10	-0.0707503	0.265532	0.931695	0.553667	1.56783	0.796633
		MR Egger	10	-0.0976814	0.121891	0.906938	0.714203	1.15168	0.422911
		Weighted median	10	-0.136664	0.166253	0.872263	0.629695	1.20827	0.432299
		Weighted mode	10	-0.0320001	0.095626	0.968506	0.802979	1.16816	0.737898
	Eggerthella id.819	Inverse variance weighted	9	0.0790397	0.0612442	1.08225	0.95983	1.22028	0.196854
		MR Egger	9	0.223023	0.288383	1.24985	0.710201	2.19955	0.46462
		Weighted median	9	0.0721715	0.0756748	1.07484	0.926676	1.24669	0.340232
		Weighted mode	9	0.103656	0.13075	1.10922	0.858461	1.43322	0.450773
	Eisenbergiella id.11304	Inverse variance weighted	11	-0.00595703	0.0700416	0.994061	0.866547	1.14034	0.932222
		MR Egger	11	0.532415	0.51579	1.70304	0.619691	4.68031	0.328904
		Weighted median	11	-0.0159181	0.0786949	0.984208	0.84353	1.14835	0.839701
		Weighted mode	11	-0.0607373	0.142635	0.94107	0.711555	1.24462	0.679257
	Enterorhabdus id.820	Inverse variance weighted	6	-0.0428847	0.215019	0.958022	0.628561	1.46017	0.851642
		MR Egger	6	-0.0299281	0.100133	0.970515	0.797568	1.18097	0.765029
		Weighted median	6	-0.0488227	0.134513	0.95235	0.731639	1.23964	0.731475
		Weighted mode	6	0.00386816	0.0814241	1.00388	0.855796	1.17758	0.96211
	Erysipelatoclostridium id.11381	Inverse variance weighted	15	0.450153	0.220393	1.56855	1.01835	2.41602	0.0619274
		MR Egger	15	0.0576343	0.0779726	1.05933	0.909198	1.23425	0.459809
		Weighted median	15	0.0616986	0.131504	1.06364	0.821972	1.37636	0.646166
		Weighted mode	15	0.0496954	0.0563703	1.05095	0.94102	1.17372	0.378
	Escherichia Shigella id.3504	Inverse variance weighted	10	0.10705	0.257704	1.11299	0.671628	1.84439	0.688768
		MR Egger	10	0.00669893	0.10375	1.00672	0.821478	1.23374	0.948518
		Weighted median	10	-0.000235759	0.161388	0.999764	0.728654	1.37175	0.998866
		Weighted mode	10	0.0204322	0.0825087	1.02064	0.868242	1.19979	0.804415
	Eubacterium brachy group id.11296	Inverse variance weighted	10	0.0222942	0.063445	1.02254	0.902977	1.15794	0.725293
		MR Egger	10	0.16517	0.265451	1.17959	0.701094	1.98467	0.551113
		Weighted median	10	0.0634424	0.0640208	1.0655	0.939847	1.20795	0.321702
		Weighted mode	10	0.090434	0.106992	1.09465	0.887568	1.35005	0.419879
	Eubacterium coprostanoligenes group id.11375	Inverse variance weighted	12	-0.411666	0.372332	0.662545	0.31936	1.37452	0.294771
		MR Egger	12	-0.109492	0.116677	0.896289	0.713067	1.12659	0.348029
		Weighted median	12	-0.132035	0.184232	0.87631	0.610712	1.25742	0.488509
		Weighted mode	12	-0.0111573	0.0984882	0.988905	0.815304	1.19947	0.909804
	Eubacterium eligens group id.14372	Inverse variance weighted	6	-0.0592603	0.650308	0.942461	0.263457	3.37145	0.931773
		MR Egger	6	-0.0100961	0.159487	0.989955	0.724198	1.35323	0.949525
		Weighted median	6	-0.107826	0.296648	0.897784	0.50195	1.60577	0.731109
		Weighted mode	6	0.059705	0.156156	1.06152	0.78164	1.44162	0.702207
	Eubacterium fissicatena group id.14373	Inverse variance weighted	9	-0.0952337	0.327923	0.90916	0.478087	1.72892	0.779914
		MR Egger	9	0.0189353	0.0689979	1.01912	0.890208	1.16669	0.783752
		Weighted median	9	0.0825594	0.102897	1.08606	0.887702	1.32875	0.44553
		Weighted mode	9	-0.0133805	0.0591242	0.986709	0.878742	1.10794	0.820959
	Eubacterium hallii group id.11338	Inverse variance weighted	14	0.0641933	0.0975087	1.0663	0.880801	1.29086	0.510323
		MR Egger	14	-0.103661	0.203356	0.901531	0.605174	1.34302	0.619471
		Weighted median	14	0.0817413	0.113203	1.08518	0.86924	1.35475	0.470246
		Weighted mode	14	-0.208656	0.176129	0.811675	0.574723	1.14632	0.257351
	Eubacterium nodatum group id.11297	Inverse variance weighted	11	-0.0365751	0.0577261	0.964086	0.86095	1.07958	0.526344
		MR Egger	11	-0.128814	0.269135	0.879137	0.518758	1.48987	0.643619
		Weighted median	11	-0.051556	0.0607819	0.94975	0.843084	1.06991	0.396319
		Weighted mode	11	-0.0877406	0.0873113	0.915998	0.771923	1.08697	0.338633
	Eubacterium oxidoreducens group id.11339	Inverse variance weighted	5	0.019502	0.274236	1.01969	0.59571	1.74544	0.947782
		MR Egger	5	0.0240585	0.0907136	1.02435	0.857495	1.22367	0.790845
		Weighted median	5	0.0811996	0.125373	1.08459	0.848291	1.3867	0.552498
		Weighted mode	5	0.0249281	0.0733884	1.02524	0.887885	1.18385	0.734103
	Eubacterium rectale group id.14374	Inverse variance weighted	8	-0.071854	0.168911	0.930667	0.668366	1.29591	0.670548
		MR Egger	8	-0.730772	0.60489	0.481537	0.147142	1.57588	0.272458
		Weighted median	8	0.0160397	0.143438	1.01617	0.76713	1.34605	0.910964
		Weighted mode	8	0.00439072	0.195203	1.0044	0.685089	1.47254	0.982682
	Eubacterium ruminantium group id.11340	Inverse variance weighted	18	-0.0887134	0.0574962	0.915108	0.81758	1.02427	0.122845
		MR Egger	18	-0.113442	0.198555	0.892756	0.60495	1.31749	0.57571
		Weighted median	18	-0.0199734	0.0684972	0.980225	0.857077	1.12107	0.770597
		Weighted mode	18	0.0156369	0.105591	1.01576	0.825867	1.24931	0.884015
	Eubacterium ventriosum group id.11341	Inverse variance weighted	15	-0.286502	0.361953	0.750885	0.369379	1.52642	0.44283
		MR Egger	15	-0.0253371	0.0986605	0.974981	0.803553	1.18298	0.797325
		Weighted median	15	0.0444679	0.156635	1.04547	0.769099	1.42116	0.780646
		Weighted mode	15	-0.0434887	0.0794732	0.957443	0.81934	1.11882	0.584232
	Eubacterium xylanophilum group id.14375	Inverse variance weighted	9	-0.057918	0.233535	0.943727	0.597115	1.49154	0.811248
		MR Egger	9	-0.0313549	0.0983612	0.969132	0.799201	1.17519	0.749899
		Weighted median	9	-0.0639599	0.135328	0.938043	0.719498	1.22297	0.649103
		Weighted mode	9	-0.0455583	0.0783447	0.955464	0.819457	1.11404	0.560896
	Faecalibacterium id.2057	Inverse variance weighted	10	-0.154933	0.146577	0.856472	0.642605	1.14152	0.321378
		MR Egger	10	-0.0851735	0.0952707	0.918353	0.761927	1.10689	0.371314
		Weighted median	10	-0.0671861	0.104976	0.935021	0.761139	1.14863	0.538113
		Weighted mode	10	0.0134403	0.0784169	1.01353	0.869135	1.18192	0.863913
	Family XIII AD3011 group id.11293	Inverse variance weighted	13	0.269945	0.476764	1.30989	0.514524	3.33477	0.582623
		MR Egger	13	0.0118466	0.112827	1.01192	0.811156	1.26237	0.916377
		Weighted median	13	-0.0366166	0.172837	0.964046	0.687031	1.35275	0.835774
		Weighted mode	13	0.0900146	0.0969125	1.09419	0.904897	1.32308	0.35298
	Family XIII UCG001 id.11294	Inverse variance weighted	8	-0.00418114	0.280546	0.995828	0.574617	1.7258	0.988592
		MR Egger	8	0.0433933	0.117755	1.04435	0.829106	1.31547	0.712497
		Weighted median	8	0.0235713	0.17741	1.02385	0.72314	1.44961	0.89804
		Weighted mode	8	0.0870869	0.0869384	1.09099	0.920064	1.29367	0.316485
	Flavonifractor id.2059	Inverse variance weighted	5	0.0440246	0.479384	1.04501	0.408376	2.67411	0.932617
		MR Egger	5	0.111173	0.138413	1.11759	0.852045	1.46589	0.421859
		Weighted median	5	0.195555	0.215579	1.21599	0.796936	1.85538	0.415653
		Weighted mode	5	0.051311	0.104205	1.05265	0.858188	1.29118	0.622434
	Fusicatenibacter id.11305	Inverse variance weighted	18	0.121764	0.0714033	1.12949	0.981978	1.29916	0.0881385
		MR Egger	18	-0.0521401	0.272204	0.949196	0.556738	1.61831	0.850506
		Weighted median	18	0.14353	0.09764	1.15434	0.953282	1.39781	0.141565
		Weighted mode	18	0.18194	0.156789	1.19954	0.882173	1.63109	0.261919
	Gordonibacter id.821	Inverse variance weighted	11	-0.218459	0.175891	0.803756	0.569381	1.13461	0.245621
		MR Egger	11	-0.0419264	0.0563779	0.95894	0.858621	1.07098	0.457078
		Weighted median	11	-0.0775835	0.089378	0.92535	0.776651	1.10252	0.405723
		Weighted mode	11	-0.0410705	0.0415727	0.959761	0.884659	1.04124	0.323191
	Haemophilus id.3698	Inverse variance weighted	9	0.115452	0.0715582	1.12238	0.975503	1.29137	0.106659
		MR Egger	9	-0.0680305	0.152691	0.934232	0.692598	1.26017	0.669381
		Weighted median	9	0.0987789	0.0867447	1.10382	0.931238	1.30839	0.254815
		Weighted mode	9	0.0977689	0.0997592	1.10271	0.906867	1.34084	0.355766
	Holdemanella id.11393	Inverse variance weighted	11	-0.116437	0.0578055	0.890086	0.794744	0.996867	0.0439797
		MR Egger	11	-0.0571611	0.173166	0.944442	0.672626	1.3261	0.748883
		Weighted median	11	-0.109563	0.0750549	0.896226	0.773623	1.03826	0.144354
		Weighted mode	11	-0.112807	0.108018	0.893323	0.722873	1.10396	0.320917
	Holdemania id.2157	Inverse variance weighted	14	0.385984	0.172978	1.47106	1.04807	2.06477	0.0464954
		MR Egger	14	-0.0754905	0.0856624	0.927289	0.783967	1.09681	0.37818
		Weighted median	14	-0.120277	0.159931	0.886675	0.64808	1.21311	0.465418
		Weighted mode	14	-0.0256763	0.0698692	0.974651	0.849914	1.11769	0.713252
	Howardella id.2000	Inverse variance weighted	9	-0.00415618	0.170852	0.995852	0.712464	1.39196	0.981271
		MR Egger	9	-0.0111264	0.0547499	0.988935	0.888309	1.10096	0.838961
		Weighted median	9	-0.0244448	0.0695513	0.975852	0.851492	1.11837	0.734317
		Weighted mode	9	0.00413193	0.043023	1.00414	0.922938	1.09249	0.923489
	Hungatella id.11306	Inverse variance weighted	5	-0.0376465	0.0657947	0.963053	0.846535	1.09561	0.567199
		MR Egger	5	-0.1221	0.399017	0.885059	0.404876	1.93474	0.779608
		Weighted median	5	-0.028293	0.080434	0.972103	0.83032	1.1381	0.725022
		Weighted mode	5	-0.0294013	0.104187	0.971027	0.791673	1.19101	0.791791
	Intestinibacter id.11345	Inverse variance weighted	15	-0.22538	0.203515	0.798213	0.535653	1.18947	0.288177
		MR Egger	15	-0.0196536	0.0830801	0.980538	0.833192	1.15394	0.812997
		Weighted median	15	-0.0518061	0.14137	0.949513	0.719721	1.25267	0.719503
		Weighted mode	15	-0.00502742	0.0625703	0.994985	0.880148	1.12481	0.93596
	Intestinimonas id.2062	Inverse variance weighted	16	0.345935	0.191884	1.41331	0.970293	2.0586	0.0929752
		MR Egger	16	0.134627	0.0864625	1.14411	0.96576	1.3554	0.119457
		Weighted median	16	0.208398	0.144584	1.2317	0.927755	1.63523	0.170035
		Weighted mode	16	0.0595748	0.0722756	1.06139	0.921193	1.22291	0.409785
	Lachnoclostridium id.11308	Inverse variance weighted	13	0.141461	0.108608	1.15196	0.93108	1.42523	0.192748
		MR Egger	13	0.593771	0.358008	1.8108	0.897695	3.6527	0.12542
		Weighted median	13	-0.00734581	0.121927	0.992681	0.781669	1.26066	0.951959
		Weighted mode	13	-0.0749206	0.248035	0.927817	0.570598	1.50867	0.76778
	Lachnospiraceae FCS020 group id.11314	Inverse variance weighted	12	0.0612803	0.071968	1.0632	0.923322	1.22426	0.394495
		MR Egger	12	0.356841	0.192871	1.42881	0.979037	2.08521	0.0940211
		Weighted median	12	0.0497274	0.102234	1.05098	0.860148	1.28416	0.626677
		Weighted mode	12	0.013793	0.165116	1.01389	0.733569	1.40133	0.934927
	Lachnospiraceae NC2004 group id.11316	Inverse variance weighted	9	0.355064	0.241236	1.42627	0.888911	2.28848	0.184537
		MR Egger	9	-0.0616141	0.0780459	0.940246	0.806877	1.09566	0.429843
		Weighted median	9	-0.113078	0.127884	0.893081	0.695079	1.14749	0.402366
		Weighted mode	9	-0.00382751	0.0593505	0.99618	0.886783	1.11907	0.94858
	Lachnospiraceae ND3007 group id.11317	Inverse variance weighted	3	0.0663047	2.83577	1.06855	0.00412037	277.112	0.985118
		MR Egger	3	0.0049687	0.199461	1.00498	0.679788	1.48574	0.980126
		Weighted median	3	0.0208331	0.232534	1.02105	0.647308	1.61059	0.936776
		Weighted mode	3	-0.0126094	0.168308	0.98747	0.709997	1.37338	0.94028
	Lachnospiraceae NK4A136 group id.11319	Inverse variance weighted	15	0.021992	0.127939	1.02224	0.795512	1.31358	0.866168
		MR Egger	15	-0.000905042	0.088949	0.999095	0.839251	1.18938	0.991882
		Weighted median	15	-0.00533888	0.108517	0.994675	0.8041	1.23042	0.961456
		Weighted mode	15	0.0371455	0.0638884	1.03784	0.915691	1.17629	0.560963
	Lachnospiraceae UCG001 id.11321	Inverse variance weighted	13	-0.0614342	0.0593193	0.940415	0.837194	1.05636	0.300364
		MR Egger	13	-0.0159263	0.257061	0.9842	0.59466	1.62891	0.95171
		Weighted median	13	-0.0679349	0.0799593	0.934321	0.798792	1.09285	0.395537
		Weighted mode	13	-0.0742828	0.123262	0.928409	0.729149	1.18212	0.557965
	Lachnospiraceae UCG004 id.11324	Inverse variance weighted	12	0.133022	0.0942605	1.14227	0.949586	1.37406	0.158182
		MR Egger	12	0.174827	0.412025	1.19104	0.531133	2.67085	0.680322
		Weighted median	12	0.184616	0.111583	1.20276	0.966487	1.49678	0.0980228
		Weighted mode	12	0.230833	0.166829	1.25965	0.908327	1.74686	0.193898
	Lachnospiraceae UCG008 id.11328	Inverse variance weighted	10	-0.177507	0.329226	0.837355	0.439205	1.59644	0.604449
		MR Egger	10	0.0299564	0.0762948	1.03041	0.887292	1.19661	0.694585
		Weighted median	10	0.0550787	0.128122	1.05662	0.821978	1.35825	0.677384
		Weighted mode	10	-0.0156244	0.0624688	0.984497	0.871044	1.11273	0.802499
	Lachnospiraceae UCG010 id.11330	Inverse variance weighted	10	-0.156445	0.103717	0.855179	0.697865	1.04796	0.131457
		MR Egger	10	0.403943	0.265128	1.49772	0.890736	2.51832	0.166117
		Weighted median	10	-0.125533	0.119293	0.882027	0.698132	1.11436	0.292662
		Weighted mode	10	-0.0412969	0.20181	0.959544	0.646072	1.42511	0.842412
	Lactobacillus id.1837	Inverse variance weighted	8	0.0225604	0.146683	1.02282	0.767253	1.36351	0.882807
		MR Egger	8	0.0404953	0.0745288	1.04133	0.899801	1.20511	0.586888
		Weighted median	8	0.0873826	0.0955729	1.09131	0.904892	1.31614	0.390963
		Weighted mode	8	0.0184049	0.0571351	1.01858	0.910665	1.13927	0.747355
	Lactococcus id.1851	Inverse variance weighted	8	-0.00500357	0.238165	0.995009	0.623874	1.58693	0.98392
		MR Egger	8	-0.0257193	0.06753	0.974609	0.853783	1.11253	0.703309
		Weighted median	8	-0.0461904	0.097026	0.95486	0.789495	1.15486	0.64853
		Weighted mode	8	-0.00889426	0.0519859	0.991145	0.89513	1.09746	0.864153
	Marvinbryantia id.2005	Inverse variance weighted	10	-0.339889	0.375797	0.711849	0.340803	1.48687	0.392179
		MR Egger	10	0.087603	0.115243	1.09155	0.870861	1.36818	0.447158
		Weighted median	10	0.140743	0.168441	1.15113	0.827455	1.60141	0.425026
		Weighted mode	10	-0.00457759	0.0949986	0.995433	0.826319	1.19916	0.961568
	Methanobrevibacter id.123	Inverse variance weighted	6	-0.0655507	0.0600561	0.936552	0.832551	1.05354	0.275057
		MR Egger	6	0.145242	0.226492	1.15632	0.741795	1.80249	0.556246
		Weighted median	6	-0.0896706	0.0723476	0.914232	0.793365	1.05351	0.215182
		Weighted mode	6	-0.114621	0.0952119	0.891704	0.739903	1.07465	0.282525
	Odoribacter id.952	Inverse variance weighted	7	-0.151342	0.153246	0.859553	0.636542	1.1607	0.323359
		MR Egger	7	0.616106	0.379583	1.8517	0.879961	3.89654	0.165493
		Weighted median	7	-0.0964308	0.16274	0.908073	0.660075	1.24925	0.553485
		Weighted mode	7	0.109219	0.280204	1.11541	0.644048	1.93174	0.710156
	Olsenella id.822	Inverse variance weighted	10	-0.0432916	0.134817	0.957632	0.735258	1.24726	0.756353
		MR Egger	10	-0.00919846	0.0566665	0.990844	0.886686	1.10724	0.871049
		Weighted median	10	-0.0074451	0.07479	0.992583	0.857243	1.14929	0.922886
		Weighted mode	10	0.00348991	0.0420403	1.0035	0.924124	1.08969	0.933841
	Oscillibacter id.2063	Inverse variance weighted	13	0.0164789	0.0828356	1.01662	0.864262	1.19583	0.842314
		MR Egger	13	-0.0807633	0.329078	0.922412	0.483959	1.75809	0.810648
		Weighted median	13	0.0686463	0.0832173	1.07106	0.909864	1.26081	0.409426
		Weighted mode	13	0.0795787	0.130829	1.08283	0.837909	1.39934	0.55435
	Oscillospira id.2064	Inverse variance weighted	8	0.0700574	0.0838723	1.07257	0.90998	1.26421	0.403556
		MR Egger	8	0.10702	0.382038	1.11296	0.526358	2.35329	0.788786
		Weighted median	8	0.0649081	0.105969	1.06706	0.866934	1.31339	0.540196
		Weighted mode	8	0.0597903	0.150739	1.06161	0.79005	1.42652	0.703442
	Oxalobacter id.2978	Inverse variance weighted	11	-0.0544056	0.0439504	0.947048	0.868882	1.03225	0.215758
		MR Egger	11	0.140782	0.206814	1.15117	0.767533	1.72657	0.513182
		Weighted median	11	-0.0516288	0.0582884	0.949681	0.847153	1.06462	0.375753
		Weighted mode	11	-0.0477727	0.0793163	0.95335	0.816088	1.1137	0.560379
	Parabacteroides id.954	Inverse variance weighted	5	-0.225608	0.155639	0.798031	0.588217	1.08269	0.147181
		MR Egger	5	-1.67125	0.765485	0.188013	0.0419366	0.84291	0.116992
		Weighted median	5	-0.125606	0.164023	0.881962	0.639486	1.21638	0.443804
		Weighted mode	5	-0.171339	0.222945	0.842536	0.544269	1.30426	0.485036
	Paraprevotella id.962	Inverse variance weighted	13	0.0291843	0.246841	1.02961	0.634687	1.67028	0.908016
		MR Egger	13	-0.0116582	0.0682503	0.988409	0.864652	1.12988	0.864368
		Weighted median	13	0.0108272	0.10916	1.01089	0.816175	1.25205	0.922628
		Weighted mode	13	-0.0103726	0.0624691	0.989681	0.87563	1.11859	0.868123
	Parasutterella id.2892	Inverse variance weighted	14	-0.279129	0.161039	0.756442	0.551692	1.03718	0.108636
		MR Egger	14	-0.00563808	0.0850336	0.994378	0.841723	1.17472	0.947136
		Weighted median	14	-0.022173	0.153969	0.978071	0.723285	1.32261	0.887701
		Weighted mode	14	0.0106307	0.062561	1.01069	0.894054	1.14254	0.865069
	Peptococcus id.2037	Inverse variance weighted	12	0.000537815	0.224861	1.00054	0.643914	1.55467	0.998139
		MR Egger	12	-0.0138438	0.0660578	0.986252	0.866479	1.12258	0.834002
		Weighted median	12	-0.0207437	0.12424	0.97947	0.767778	1.24953	0.870428
		Weighted mode	12	-0.00635134	0.055846	0.993669	0.890645	1.10861	0.909452
	Phascolarctobacterium id.2168	Inverse variance weighted	7	-0.501271	0.531093	0.60576	0.213907	1.71544	0.388586
		MR Egger	7	-0.0773005	0.124596	0.925612	0.725055	1.18164	0.534988
		Weighted median	7	-0.140723	0.159277	0.86873	0.635779	1.18704	0.410958
		Weighted mode	7	0.0154461	0.109909	1.01557	0.818751	1.25969	0.888237
	Prevotella7 id.11182	Inverse variance weighted	11	0.0496318	0.0422692	1.05088	0.96733	1.14166	0.240321
		MR Egger	11	0.175013	0.25406	1.19126	0.724014	1.96005	0.508275
		Weighted median	11	0.0327969	0.0583829	1.03334	0.92161	1.15862	0.574283
		Weighted mode	11	0.0402358	0.081196	1.04106	0.887889	1.22065	0.630927
	Prevotella9 id.11183	Inverse variance weighted	15	0.0727333	0.0588741	1.07544	0.958237	1.20699	0.21668
		MR Egger	15	0.254328	0.169514	1.2896	0.92504	1.79782	0.157416
		Weighted median	15	0.0681852	0.0746053	1.07056	0.924926	1.23913	0.360746
		Weighted mode	15	0.0894807	0.0986544	1.09361	0.901332	1.3269	0.379747
	Rikenellaceae RC9 gut group id.11191	Inverse variance weighted	11	0.0523049	0.0568209	1.0537	0.942646	1.17783	0.3573
		MR Egger	11	0.189695	0.370511	1.20888	0.584787	2.49902	0.620989
		Weighted median	11	0.0586891	0.061879	1.06045	0.939325	1.19718	0.3429
		Weighted mode	11	0.199163	0.130886	1.22038	0.944241	1.57728	0.159069
	Romboutsia id.11347	Inverse variance weighted	13	-0.161943	0.251661	0.850489	0.519339	1.3928	0.533087
		MR Egger	13	0.0595118	0.0998165	1.06132	0.87273	1.29066	0.551034
		Weighted median	13	0.103508	0.14387	1.10905	0.836543	1.47034	0.485635
		Weighted mode	13	-0.0101776	0.0846662	0.989874	0.838515	1.16856	0.904318
	Roseburia id.2012	Inverse variance weighted	13	0.0534238	0.0821734	1.05488	0.897954	1.23922	0.515605
		MR Egger	13	0.0932252	0.247482	1.09771	0.675813	1.78299	0.713566
		Weighted median	13	0.147114	0.115272	1.15849	0.924207	1.45215	0.201873
		Weighted mode	13	0.184634	0.1667	1.20278	0.867536	1.66757	0.289751
	Ruminiclostridium5 id.11355	Inverse variance weighted	11	0.110584	0.0884423	1.11693	0.939166	1.32834	0.21117
		MR Egger	11	-0.355125	0.369184	0.701086	0.340029	1.44553	0.361221
		Weighted median	11	0.0624658	0.115633	1.06446	0.848594	1.33523	0.589053
		Weighted mode	11	-0.00192108	0.18674	0.998081	0.692164	1.4392	0.991994
	Ruminiclostridium6 id.11356	Inverse variance weighted	15	0.00334386	0.172433	1.00335	0.715606	1.40679	0.984823
		MR Egger	15	-0.03874	0.096125	0.962001	0.796805	1.16144	0.686936
		Weighted median	15	-0.118093	0.162281	0.888614	0.646512	1.22138	0.478788
		Weighted mode	15	-0.00948198	0.0684501	0.990563	0.866196	1.13279	0.889826
	Ruminiclostridium9 id.11357	Inverse variance weighted	8	0.0526367	0.104712	1.05405	0.858473	1.29417	0.61519
		MR Egger	8	1.1401	0.501278	3.12707	1.17069	8.35284	0.0632859
		Weighted median	8	0.103612	0.136303	1.10917	0.849131	1.44885	0.447159
		Weighted mode	8	0.222254	0.22603	1.24889	0.801905	1.94502	0.358221
	Ruminococcaceae NK4A214 group id.11358	Inverse variance weighted	13	-0.152672	0.0939406	0.858411	0.714055	1.03195	0.104121
		MR Egger	13	0.0959461	0.31443	1.1007	0.594321	2.03853	0.765953
		Weighted median	13	0.0516232	0.106079	1.05298	0.85531	1.29633	0.626506
		Weighted mode	13	0.0844076	0.164886	1.08807	0.787597	1.50318	0.617999
	Ruminococcaceae UCG002 id.11360	Inverse variance weighted	20	0.0430065	0.0740708	1.04394	0.902874	1.20706	0.561501
		MR Egger	20	0.157578	0.195123	1.17067	0.798625	1.71604	0.429876
		Weighted median	20	0.147748	0.0912768	1.15922	0.969326	1.38632	0.105516
		Weighted mode	20	0.163668	0.120278	1.17782	0.930459	1.49095	0.189518
	Ruminococcaceae UCG003 id.11361	Inverse variance weighted	12	0.0965417	0.0908248	1.10136	0.921756	1.31595	0.287807
		MR Egger	12	0.328813	0.302823	1.38932	0.76742	2.51519	0.303037
		Weighted median	12	0.148424	0.107056	1.16	0.940442	1.43083	0.16562
		Weighted mode	12	0.229877	0.178464	1.25845	0.886999	1.78544	0.224151
	Ruminococcaceae UCG004 id.11362	Inverse variance weighted	11	-0.122018	0.0682319	0.885132	0.774334	1.01179	0.0737301
		MR Egger	11	-0.216156	0.394557	0.805609	0.371767	1.74574	0.597121
		Weighted median	11	-0.0694394	0.0939089	0.932917	0.776079	1.12145	0.459644
		Weighted mode	11	-0.256456	0.159622	0.773789	0.565913	1.05802	0.139211
	Ruminococcaceae UCG005 id.11363	Inverse variance weighted	14	-0.299137	0.182752	0.741458	0.518233	1.06084	0.127602
		MR Egger	14	-0.0136507	0.101086	0.986442	0.809143	1.20259	0.89258
		Weighted median	14	-0.0619867	0.13891	0.939895	0.715875	1.23402	0.662768
		Weighted mode	14	-0.00141112	0.072273	0.99859	0.866697	1.15055	0.984422
	Ruminococcaceae UCG009 id.11366	Inverse variance weighted	11	-0.073093	0.0577598	0.929514	0.830023	1.04093	0.205705
		MR Egger	11	-0.261944	0.224095	0.769554	0.496004	1.19397	0.272473
		Weighted median	11	-0.083458	0.0816594	0.91993	0.783871	1.0796	0.306768
		Weighted mode	11	-0.0866275	0.115735	0.917019	0.730907	1.15052	0.471399
	Ruminococcaceae UCG010 id.11367	Inverse variance weighted	6	-0.12493	0.0954344	0.882559	0.731995	1.06409	0.190512
		MR Egger	6	-0.184641	0.262095	0.831403	0.497406	1.38967	0.519988
		Weighted median	6	-0.163398	0.127048	0.849253	0.662051	1.08939	0.198404
		Weighted mode	6	-0.156119	0.15567	0.855457	0.630506	1.16067	0.361951
	Ruminococcaceae UCG011 id.11368	Inverse variance weighted	8	0.0418549	0.0461468	1.04274	0.952569	1.14145	0.36441
		MR Egger	8	-0.228855	0.230638	0.795444	0.506158	1.25007	0.359382
		Weighted median	8	0.0227076	0.0621528	1.02297	0.905641	1.15549	0.714849
		Weighted mode	8	0.0113363	0.0829459	1.0114	0.859643	1.18995	0.895138
	Ruminococcaceae UCG013 id.11370	Inverse variance weighted	11	-0.0464399	0.0985017	0.954622	0.787019	1.15792	0.63731
		MR Egger	11	0.119903	0.29303	1.12739	0.634806	2.00219	0.691971
		Weighted median	11	-0.0370644	0.117372	0.963614	0.765586	1.21286	0.752166
		Weighted mode	11	-0.0336668	0.17404	0.966894	0.687437	1.35996	0.850485
	Ruminococcaceae UCG014 id.11371	Inverse variance weighted	10	-0.00836138	0.0744942	0.991673	0.856955	1.14757	0.910631
		MR Egger	10	0.00832228	0.174959	1.00836	0.715626	1.42083	0.963227
		Weighted median	10	-0.0209599	0.103714	0.979258	0.799123	1.2	0.839845
		Weighted mode	10	-0.0312468	0.120224	0.969236	0.76576	1.22678	0.800786
	Ruminococcus gauvreauii group id.11342	Inverse variance weighted	10	-0.0155032	0.0959539	0.984616	0.815811	1.18835	0.871645
		MR Egger	10	-0.209732	0.260408	0.810802	0.486688	1.35076	0.443868
		Weighted median	10	-0.0410674	0.118659	0.959764	0.760606	1.21107	0.729271
		Weighted mode	10	-0.0590521	0.145499	0.942658	0.708766	1.25373	0.694325
	Ruminococcus gnavus group id.14376	Inverse variance weighted	15	0.105264	0.0814641	1.111	0.947048	1.30334	0.196305
		MR Egger	15	0.198759	0.201873	1.21989	0.821264	1.812	0.342802
		Weighted median	15	0.0787775	0.0918213	1.08196	0.903759	1.29531	0.390924
		Weighted mode	15	0.121154	0.142751	1.1288	0.853306	1.49324	0.410319
	Ruminococcus torques group id.14377	Inverse variance weighted	11	0.0732766	0.0774113	1.07603	0.924549	1.25233	0.343849
		MR Egger	11	0.0359658	0.333408	1.03662	0.539283	1.99261	0.916463
		Weighted median	11	0.0886349	0.101723	1.09268	0.895169	1.33377	0.383571
		Weighted mode	11	0.252683	0.179159	1.28747	0.906225	1.82912	0.188765
	Ruminococcus1 id.11373	Inverse variance weighted	11	0.00925531	0.0536229	1.0093	0.908604	1.12115	0.862966
		MR Egger	11	-0.273664	0.257172	0.760588	0.459452	1.2591	0.314987
		Weighted median	11	0.0434742	0.0731157	1.04443	0.904989	1.20536	0.552114
		Weighted mode	11	0.066297	0.109573	1.06854	0.862029	1.32453	0.558627
	Ruminococcus2 id.11374	Inverse variance weighted	7	0.186327	0.167951	1.20482	0.866879	1.67449	0.267251
		MR Egger	7	-0.0202135	0.556741	0.979989	0.32909	2.91829	0.972443
		Weighted median	7	0.158888	0.169002	1.17221	0.841679	1.63253	0.347141
		Weighted mode	7	0.0563878	0.254341	1.05801	0.642672	1.74176	0.831899
	Sellimonas id.14369	Inverse variance weighted	9	0.0208847	0.0439862	1.0211	0.93676	1.11304	0.634929
		MR Egger	9	-0.0660384	0.274523	0.936095	0.546564	1.60324	0.816792
		Weighted median	9	0.0422652	0.0544954	1.04317	0.937493	1.16076	0.438
		Weighted mode	9	0.0653749	0.07344	1.06756	0.92444	1.23284	0.399347
	Senegalimassilia id.11160	Inverse variance weighted	5	-0.013247	0.0908353	0.98684	0.825898	1.17915	0.884051
		MR Egger	5	-0.249443	0.34726	0.779235	0.394525	1.53908	0.52445
		Weighted median	5	-0.0165506	0.110414	0.983586	0.792184	1.22123	0.880847
		Weighted mode	5	0.0206539	0.143192	1.02087	0.77105	1.35163	0.892286
	Slackia id.825	Inverse variance weighted	6	-0.138913	0.075097	0.870303	0.751185	1.00831	0.0643443
		MR Egger	6	-0.206114	0.495356	0.81374	0.308198	2.14853	0.698698
		Weighted median	6	-0.127565	0.0962571	0.880236	0.728893	1.063	0.185087
		Weighted mode	6	-0.124084	0.158973	0.883305	0.646831	1.20623	0.470394
	Streptococcus id.1853	Inverse variance weighted	12	-0.0902097	0.083588	0.91374	0.775659	1.0764	0.28049
		MR Egger	12	0.242661	0.310759	1.27464	0.693206	2.34374	0.452971
		Weighted median	12	-0.0208849	0.111084	0.979332	0.787722	1.21755	0.850869
		Weighted mode	12	-0.0115269	0.15598	0.988539	0.72815	1.34204	0.942417
	Subdoligranulum id.2070	Inverse variance weighted	10	0.0859787	0.0844133	1.08978	0.923605	1.28586	0.308419
		MR Egger	10	0.054802	0.215847	1.05633	0.691939	1.61262	0.805982
		Weighted median	10	0.0719145	0.10319	1.07456	0.877799	1.31543	0.485856
		Weighted mode	10	0.0841565	0.144199	1.0878	0.819981	1.44309	0.573813
		Inverse variance weighted	12	0.0416012	0.0940844	1.04248	0.866924	1.25358	0.658367
	Sutterella id.2896	MR Egger	12	-0.170632	0.421078	0.843131	0.369374	1.92453	0.693843
		Weighted median	12	-0.0119638	0.108183	0.988107	0.799314	1.22149	0.911942
		Weighted mode	12	-0.109203	0.167738	0.896548	0.645346	1.24553	0.528389
	Terrisporobacter id.11348	Inverse variance weighted	5	-0.0447737	0.0858835	0.956214	0.808071	1.13152	0.602136
		MR Egger	5	-0.0682875	0.260518	0.933992	0.560514	1.55632	0.810195
		Weighted median	5	-0.0400713	0.105046	0.960721	0.781952	1.18036	0.702859
		Weighted mode	5	-0.0356595	0.131565	0.964969	0.74563	1.24883	0.799771
	Turicibacter id.2162	Inverse variance weighted	9	0.0914768	0.0867697	1.09579	0.924417	1.29894	0.291769
		MR Egger	9	0.259367	0.368835	1.29611	0.629047	2.67055	0.504636
		Weighted median	9	0.0953862	0.0983508	1.10008	0.90721	1.33396	0.332118
		Weighted mode	9	0.0588379	0.138514	1.0606	0.80844	1.39142	0.682191
	Tyzzerella3 id.11335	Inverse variance weighted	12	0.00222948	0.0715869	1.00223	0.871028	1.1532	0.975155
		MR Egger	12	0.121109	0.417119	1.12875	0.498354	2.55656	0.777483
		Weighted median	12	-0.059839	0.0723156	0.941916	0.81744	1.08535	0.407971
		Weighted mode	12	-0.132877	0.126623	0.875572	0.683137	1.12222	0.316508
	Veillonella id.2198	Inverse variance weighted	5	0.0613233	0.153621	1.06324	0.786805	1.4368	0.689757
		MR Egger	5	-0.0241852	4.11119	0.976105	0.000309016	3083.28	0.995676
		Weighted median	5	0.232378	0.154527	1.2616	0.931933	1.70788	0.132631
		Weighted mode	5	0.283953	0.223768	1.32837	0.856729	2.05966	0.273271
	Victivallis id.2256	Inverse variance weighted	10	-0.0572235	0.0428575	0.944383	0.868295	1.02714	0.18181
		MR Egger	10	-0.282215	0.326852	0.754111	0.397387	1.43106	0.413034
		Weighted median	10	-0.0277113	0.0588168	0.972669	0.866761	1.09152	0.637537
		Weighted mode	10	0.0150514	0.0971418	1.01517	0.839166	1.22808	0.880286

[truncated: 13 more sheets: Sheet11, Sheet12, Sheet13, Sheet14, Sheet15, Sheet16, Sheet17, Sheet18, Sheet19, Sheet20, Sheet21, Sheet22, Sheet23]
